# Supplementary material for: Untargeted Metabolomics of Nicotiana tabacum Grown in United States and India Characterizes the Association of Plant Metabolomes With Natural Climate and Geography
Source: Front Plant Sci. 2019 Oct 30;10:1370. doi: 10.3389/fpls.2019.01370 (PMC6831618; doi:10.3389/fpls.2019.01370)
Supplement: Supplementary file 12 [file Table_5.xlsx]

## Sheet: Sheet1
Supplementary Table 5
Raw non-polar data generated from MPP	1	2	3	4	5	6	7	8	9	10	11	12	13	14	15	16	17	18	19	20	21	22	23	24	25	26	27	28	29	30	31	32	33	34	35	36	37	38	39	40	41	42	43	44	45	46	47	48	49
Compound	MP1R1G1-1H-AllHits: Log2	MP1R1G1-1HS-AllHits: Log2	MP1R1G1-2H-AllHits: Log2	MP1R1G1-2HS-AllHits: Log2	MP1R1G1-3H-AllHits: Log2	MP1R1G1-3HS-AllHits: Log2	MP1R2G1-1H-AllHits: Log2	MP1R2G1-1HS-AllHits: Log2	MP1R2G1-2H-AllHits: Log2	MP1R2G1-2HS-AllHits: Log2	MP1R2G1-3H-AllHits: Log2	MP1R2G1-3HS-AllHits: Log2	MP1R3G1-1H-AllHits: Log2	MP1R3G1-1HS-AllHits: Log2	MP1R3G1-2H-AllHits: Log2	MP1R3G1-2HS-AllHits: Log2	MP1R3G1-3H-AllHits: Log2	MP1R3G1-3HS-AllHits: Log2	MP1R4G1-1H-AllHits: Log2	MP1R4G1-1HS-AllHits: Log2	MP1R4G1-2H-AllHits: Log2	MP1R4G1-2HS-AllHits: Log2	MP1R4G1-3H-AllHits: Log2	MP1R4G1-3HS-AllHits: Log2	MP1R5G1-1H-AllHits: Log2	MP1R5G1-1HS-AllHits: Log2	MP1R5G1-2H-AllHits: Log2	MP1R5G1-2HS-AllHits: Log2	MP1R5G1-3H-AllHits: Log2	MP1R5G1-3HS-AllHits: Log2	MP1R6G1-1HS-AllHits: Log2	MP1R6G1-2HS-AllHits: Log2	MP1R6G1-3HS-AllHits: Log2	MP2R1G2-1H-AllHits: Log2	MP2R1G2-1HS-AllHits: Log2	MP2R1G2-2H-AllHits: Log2	MP2R1G2-2HS-AllHits: Log2	MP2R1G2-3H-AllHits: Log2	MP2R1G2-3HS-AllHits: Log2	MP2R2G2-1H-AllHits: Log2	MP2R2G2-1HS-AllHits: Log2	MP2R2G2-2H-AllHits: Log2	MP2R2G2-2HS-AllHits: Log2	MP2R2G2-3H-AllHits: Log2	MP2R2G2-3HS-AllHits: Log2	MP2R3G2-1H-AllHits: Log2	MP2R3G2-1HS-AllHits: Log2	MP2R3G2-2H-AllHits: Log2	MP2R3G2-2HS-AllHits: Log2
1,3-Dioxane, 4,4-dimethyl-	0	0	0	0	0	0	0	0	0	0	0	0	0	0	0	0	0	0	0	0	0	0	0	0	0	0	0	0	0	0	0	0	0	0	0	0	0	0	0	0	0	0	0	0	0	0	0	0	16.8918
Tridecanol, 2-ethyl-2-methyl-	0	0	17.4647	0	0	0	0	0	0	0	0	0	0	0	0	0	0	0	0	0	0	0	0	0	0	0	0	0	0	0	0	0	0	0	0	0	0	0	0	0	0	0	0	0	0	0	0	0	19.6452
Undecane, 4-ethyl-	0	0	0	0	0	0	0	0	0	0	0	0	0	0	0	0	0	0	0	0	0	0	0	0	0	0	0	0	0	0	0	0	0	0	0	0	0	0	0	0	0	0	0	0	0	0	0	0	0
Undecane, 4,7-dimethyl-	0	0	0	0	0	0	0	15.4003	0	15.1847	0	15.4317	16.1869	0	0	15.0621	0	0	0	0	15.7383	15.8065	0	15.5116	15.7339	0	0	0	0	0	0	15.4376	0	0	0	0	0	0	0	0	15.5826	15.6	0	0	0	0	0	13.4732	0
Phthalic acid, cyclohexyl isohexyl ester	0	0	0	0	0	0	0	0	0	0	0	0	0	0	0	0	0	0	0	0	0	0	0	0	0	0	0	0	0	0	0	0	0	0	0	0	0	0	0	0	0	0	0	0	0	0	0	0	0
2,6-Dimethyldecane	0	0	0	0	0	0	0	0	0	0	0	0	0	0	0	0	0	0	0	0	0	0	0	0	0	0	0	0	0	0	0	0	0	0	0	0	0	0	0	0	0	0	0	0	0	0	0	0	0
1-Octanol, 2-butyl-	0	0	0	0	0	17.8085	0	0	0	0	0	18.8303	0	0	0	0	0	0	0	18.4741	0	0	0	0	0	0	0	0	0	0	0	0	0	0	0	0	0	0	0	0	0	0	0	0	15.0615	0	19.4056	0	20.3024
4-Hexen-1-ol, 5-methyl-2-(1-methylethenyl)-, acetate	0	0	0	0	0	0	0	0	0	0	0	0	0	0	0	0	0	0	0	0	0	0	0	0	0	0	0	0	0	0	0	0	0	0	0	0	0	0	0	0	0	0	0	0	0	0	0	0	0
Stigmasterol	2.02239	1.41281	1.89975	1.52973	1.44536	1.00972	2.59456	1.84222	2.00262	1.1243	2.44655	1.91514	1.8176	1.52431	1.41242	1.36506	1.61233	1.95103	1.37494	1.66191	1.50063	1.02753	1.88661	1.0968	2.09293	1.92634	1.4507	2.17294	1.89154	1.51405	0.928942	1.57147	1.33366	1.1649	0.598539	1.786	0.865316	1.43294	1.55414	-20.4742	0.854837	1.694	0.527445	2.02104	1.11039	1.89937	0.775305	1.99993	0.835014
Bicyclo[2.2.1]hept-2-ene, 1,7,7-trimethyl-	16.5189	0	16.3847	0	16.7201	15.8409	17.3431	15.8185	17.0897	0	16.469	16.2932	16.2826	16.63	0	0	16.4372	16.4316	0	16.2177	0	0	0	0	16.5903	16.0576	16.3215	16.2596	0	0	0	0	0	0	16.6011	16.0273	16.7741	0	16.1697	0	16.3154	16.3523	15.7493	16.3473	16.0646	16.4691	16.1942	0	0
Octane, 4-methyl-	0	0	0	0	0	0	0	0	0	0	0	0	0	0	0	0	0	0	0	0	0	0	0	0	0	0	0	0	0	0	0	0	0	0	0	0	0	0	0	0	0	0	0	0	0	0	0	0	17.7987
Thunbergol	0	19.1894	0	19.7366	0	19.3299	0	20.0435	0	20.3707	0	0	20.6459	0	20.1649	20.217	0	0	20.1462	0	0	0	0	0	0	0	0	19.2797	0	18.8426	0	0	18.7406	0	19.4857	0	20.4103	0	19.9844	0	19.6206	0	20.3276	0	19.684	0	19.2042	0	0
Hexadecane	0	0	0	0	0	0	0	0	0	0	0	0	0	0	0	0	0	0	0	17.2841	0	0	16.0578	0	0	0	0	0	0	0	0	0	0	0	0	0	0	0	0	0	0	0	0	0	0	0	18.76	0	0
Nerolidol 1	0	0	0	0	0	0	0	0	0	0	0	0	0	0	0	0	0	0	0	0	0	0	0	0	0	0	0	0	0	0	0	0	0	0	0	0	0	0	0	0	0	0	0	0	0	0	0	0	0
Oxalic acid, cyclohexyl propyl ester	-16.1617	0.842869	-16.1617	-16.1617	-16.1617	0.780741	-16.1617	0.711147	-16.1617	-16.1617	4.54916	0.555469	-16.1617	0.461552	-16.1617	-16.1617	-16.1617	-16.1617	4.68169	-16.1617	-16.1617	0.955608	-16.1617	-16.1617	4.6239	0.622686	4.54227	-16.1617	4.44758	-16.1617	-16.1617	-16.1617	0.799175	-16.1617	0.360373	-16.1617	-16.1617	4.58639	-0.399445	0.392443	-16.1617	4.49652	0.500752	4.45377	-16.1617	-16.1617	-16.1617	4.48335	4.77313
Undecane, 3,8-dimethyl-	-17.4495	-17.4495	-1.47679	-17.4495	-0.339499	-17.4495	0.771732	-17.4495	0.116772	-17.4495	-17.4495	-17.4495	-1.55104	-17.4495	0.20401	-17.4495	-17.4495	-17.4495	-17.4495	-17.4495	-17.4495	-17.4495	-17.4495	-17.4495	-17.4495	-17.4495	-17.4495	-17.4495	-17.4495	-17.4495	-17.4495	-0.132902	-0.289295	-17.4495	0.123224	-0.2099	-17.4495	-0.124695	-0.532026	-17.4495	-17.4495	-17.4495	-17.4495	0.15085	-17.4495	0.236242	0.921486	0.133389	0.853357
Dodecane, 2,6,10-trimethyl-	0	0	0	0	0	0	0	0	0	0	0	0	0	0	0	0	0	0	0	0	0	0	0	0	0	0	0	19.6193	0	0	0	0	0	0	0	0	0	0	0	0	0	0	0	0	0	0	0	0	0
Dodecane	0	0	0	0	0	0	0	0	0	0	0	0	0	0	0	0	0	0	0	0	0	0	0	0	0	0	0	0	0	0	0	0	0	0	0	0	0	0	0	0	0	0	0	0	0	0	16.8689	0	17.0488
Benzaldehyde, 2,5-dimethyl-	0	0	0	0	0	0	0	0	0	0	0	0	0	0	0	0	0	0	0	0	0	0	0	0	0	0	0	0	0	0	0	0	0	0	0	0	0	0	0	0	0	0	0	0	0	0	18.076	0	18.3084
Hexadecane, 2,6,11,15-tetramethyl-	0	0	0	0	0	0	0	0	0	0	0	0	0	17.4828	0	18.8916	0	17.973	0	0	0	0	0	0	18.7901	18.1125	0	17.7382	0	0	0	0	0	0	0	0	17.6074	0	0	0	0	0	0	0	0	0	20.3611	0	0
Farnesol, acetate	0	0	0	0	0	0	0	20.0931	0	0	0	0	0	0	0	0	0	0	0	0	0	0	0	0	0	0	0	0	0	0	0	0	0	0	0	0	0	0	0	0	0	0	19.7095	0	0	0	0	0	0
4a,8a-(Methaniminomethano)naphthalene-9,11-dione, 10-phenyl-	0	0	0	0	0	0	0	0	0	0	0	0	0	0	0	0	0	0	0	0	0	0	0	0	0	0	0	0	0	0	0	0	0	0	0	0	0	0	0	0	0	0	0	0	0	0	0	0	0
.beta.-Amyrin	0	17.4055	0	0	0	17.5948	0	0	0	18.0478	0	0	0	17.8013	0	0	0	0	0	0	0	0	0	0	0	0	0	0	0	0	0	0	0	0	0	0	0	0	0	0	0	0	0	0	0	0	0	0	0
Octadecanoic acid	0	0	0	0	0	0	0	0	0	0	0	0	0	0	0	0	0	0	0	0	0	0	0	0	0	18.2392	0	18.6637	0	0	0	0	0	0	0	0	18.9523	0	0	0	0	0	0	0	0	0	18.8267	0	18.7508
Tetradecane, 2,6,10-trimethyl-	0	0	0	0	0	0	0	0	0	0	0	0	0	0	0	0	0	0	0	0	0	0	0	0	0	0	0	0	0	0	0	0	0	0	0	0	0	0	0	0	0	0	0	0	0	0	0	0	18.97
2-Decene, 7-methyl-, (Z)-	0	0	0	0	0	0	0	0	0	0	0	0	0	0	0	0	0	0	0	0	0	0	0	0	0	0	0	0	0	0	0	0	0	0	0	0	0	0	0	0	0	0	0	0	0	0	18.0928	0	17.9128
Hexane, 2-bromo-	0	0	0	0	0	19.9223	18.9704	19.8518	0	19.3972	19.0423	0	19.1566	19.7981	0	19.6278	18.8602	0	18.9781	19.7579	0	19.7499	0	0	0	0	0	0	18.8489	0	19.6941	19.7471	19.7516	19.1243	0	18.8511	0	0	19.4904	18.9259	19.731	18.8628	19.7856	19.022	0	0	19.655	0	0
Vitamin E	-0.492231	-0.403055	-0.00831985	-0.349278	0.489567	-22.0471	-22.0471	0.191071	-22.0471	0.0676003	-22.0471	0.474146	0.356495	0.282764	0.410357	0.268345	0.265753	0.150375	0.00804138	0.121931	-0.201155	-22.0471	0.0738773	-0.112469	0.177265	-22.0471	0.13641	-22.0471	0.190554	-22.0471	-0.128405	-22.0471	-22.0471	-22.0471	0.53879	1.01711	0.619902	-22.0471	0.380617	-22.0471	0.339138	-22.0471	0.340446	1.2742	0.538546	1.03641	-0.562449	0.85825	-22.0471
1-Decene, 2,4-dimethyl-	0	0	0	0	0	0	0	0	0	0	0	0	0	0	0	0	0	0	0	0	0	0	0	0	0	0	0	0	0	0	0	0	0	0	0	0	0	0	0	0	0	0	0	0	0	0	20.4762	0	20.5645
Pyridine, 3-(1-methyl-2-pyrrolidinyl)-, (S)-	-2.29885	-1.86772	-1.33051	-1.79873	-1.05474	-1.68977	-0.709286	-1.73279	-1.09316	-2.41909	-0.971849	-1.09199	-1.8973	-0.424952	-2.07351	1.52295	-2.29862	0.133722	-2.38068	-1.14731	-2.56951	-2.22926	-2.51953	-2.464	-2.33718	-0.257156	-2.66395	-0.565697	-2.93817	-1.4707	-2.53786	-3.00343	-2.05115	-1.41631	-0.601013	-1.27414	0.302069	-0.559444	-0.260412	-1.22431	-0.689581	-1.09254	-1.59922	-0.355415	-0.228977	-0.465883	-1.38752	-0.561909	-1.56802
Nonane, 3-methyl-5-propyl-	0	0	0	0	0	0	0	0	0	0	0	0	0	0	0	0	0	0	0	0	0	0	0	0	0	0	0	0	0	0	0	0	0	0	0	0	0	0	0	0	0	0	0	0	0	0	0	0	0
1H-Indene, 1-(1,5-dimethyl-2-hexenyl)octahydro-7a-methyl-, [1R-[1.alpha.(1R*,2Z),3a.beta.,7a.alpha.]]-	0	0	0	0	0	0	0	0	0	0	0	0	0	0	0	0	0	0	0	0	0	0	0	0	0	0	0	0	0	0	0	0	0	0	0	0	0	0	0	0	0	0	0	0	0	0	0	0	0
1-Decanol, 2-methyl-	0	0	0	0	0	0	0	0	0	0	0	0	0	0	0	0	0	0	0	0	0	0	0	0	0	0	0	0	0	0	0	0	0	0	0	0	0	0	0	0	0	0	0	0	0	0	20.9344	0	21.034
Squalene	0.60392	-18.7932	0.533634	-0.229086	0.156796	0.0443497	0.328403	-0.125959	0.434841	0.29422	0.134996	-0.0977974	0.811699	-0.140966	0.322601	0.239916	0.406246	-0.228188	0.724737	0.0113659	-1.22366	-0.4524	-0.481859	-0.242197	-0.344328	-0.0434799	1.04118	-0.270781	0.599064	-0.247046	-0.287735	0.035656	-0.665405	-0.790579	-18.7932	-0.46184	0.284992	-0.591612	-0.23097	-0.782885	0.328037	-1.01971	-0.331827	-0.192617	-0.506405	-0.72856	0.66889	-0.998264	0.642229
1-Nonadecene	0	0	0	0	0	0	0	0	0	0	0	0	0	0	0	0	0	0	0	0	0	0	0	0	0	0	0	0	0	0	0	0	0	0	0	0	0	0	0	0	0	0	0	0	0	0	0	0	0
2-Methylbicyclo[3.2.1]octane	0	0	0	0	0	0	0	0	0	0	0	0	0	0	0	0	0	0	0	0	0	0	0	0	0	0	0	0	0	0	0	0	0	0	0	0	0	0	0	0	0	0	0	0	0	0	0	0	0
Decane, 2,3,5,8-tetramethyl-	0	0	0	0	0	0	0	0	0	0	0	0	0	0	0	0	17.024	0	0	0	0	0	0	0	0	0	16.9908	0	0	0	0	0	0	0	0	0	0	0	0	0	0	0	0	17.5147	0	0	0	0	0
Hexacosane	0	20.7256	0	20.5974	0	20.1471	0	20.4186	0	20.6638	0	20.7358	0	20.9029	0	20.8682	0	20.4324	0	20.815	18.9055	20.7329	19.7718	20.5104	20.0037	20.2877	0	21.1126	0	21.6759	20.5406	20.4595	20.6113	18.8274	20.2313	0	20.4348	0	20.4946	0	20.5861	19.5002	20.8345	19.5044	20.7864	20.6354	21.2809	0	0
Phenol, 2,4-bis(1,1-dimethylethyl)-	-0.749287	-0.418995	0.00182152	-18.3211	0.0607719	-0.55586	-0.15274	-0.44562	-0.301775	-0.693777	-0.0194969	-0.381613	-0.279785	0.292517	-0.101519	1.24383	-0.296234	0.520754	-0.364119	-0.0198689	-0.355833	-0.62005	-0.472275	-0.444473	-0.608849	0.589083	-0.478771	0.347229	-0.409124	-18.3211	-0.439606	-0.821625	-0.101194	-0.649447	-18.3211	-0.462593	0.424807	-0.348818	-0.432436	-0.751261	-0.460249	-0.685434	-0.610296	-0.00479317	-0.119472	-0.244072	1.75596	-0.0749474	1.7974
Octacosane	2.35512	1.59988	0.429848	1.32036	0.548468	-20.7188	2.93732	1.30602	1.0277	1.60616	1.23645	-20.7188	0.774782	1.60392	0.753374	1.58882	-0.419979	0.912294	-0.820896	1.75275	0.521675	-20.7188	2.61929	0.932276	2.81264	-20.7188	-0.700859	-20.7188	2.10342	-20.7188	-20.7188	-0.10494	-20.7188	1.65473	-20.7188	0.327972	-20.7188	0.44314	1.47998	0.335348	1.02777	-0.419254	-0.0903397	2.37362	1.50807	0.423244	-20.7188	-1.1257	0.89595
Tridecane	15.8335	0	0	0	16.0418	0	0	0	0	0	0	0	0	0	0	16.5357	0	0	0	0	0	0	0	0	0	16.186	0	0	0	0	0	0	0	0	0	0	16.2765	0	0	0	0	0	0	0	0	0	17.4948	0	17.5322
11-Methyldodecanol	0	0	0	0	0	0	0	0	0	0	0	0	0	0	0	0	0	0	0	0	0	0	0	0	0	0	0	0	0	0	0	0	0	0	0	0	0	0	0	0	0	0	0	0	0	0	19.1144	0	0
Nonane, 5-(2-methylpropyl)-	0	0	0	0	0	0	0	0	0	0	0	0	0	0	0	0	0	0	0	0	0	0	0	0	0	0	0	0	0	0	0	0	0	0	0	0	0	0	0	0	0	0	0	0	0	0	0	0	0
Propanoic acid, 2-methyl-, anhydride	0	0	0	0	0	0	0	0	0	0	17.8545	0	0	16.9178	0	0	0	0	0	16.9532	0	0	0	0	0	0	0	0	0	0	0	0	0	0	0	0	0	0	0	0	16.9983	0	0	0	0	0	17.0758	0	0
5,9,13-Pentadecatrien-2-one, 6,10,14-trimethyl-, (E,E)-	18.7508	19.0569	18.8316	18.9914	19.0862	20.1583	19.247	18.9085	18.8159	19.2371	18.5538	18.6458	19.5504	19.3439	18.7845	19.2772	18.5338	18.7217	18.3356	19.3214	18.4239	19.0407	18.5339	19.3284	18.3538	19.6388	19.2475	19.7736	18.1693	19.6177	19.19	19.1532	19.1268	18.3434	17.6208	18.117	18.2072	17.9536	19.7955	17.6846	18.1826	17.0378	18.7745	0	18.8819	0	18.6627	0	18.699
Octane, 2,3,6,7-tetramethyl-	0	0	0	0	0	0	0	0	0	0	0	0	0	0	0	0	0	0	0	0	0	0	0	0	0	0	0	0	0	0	0	0	0	0	0	0	0	0	0	0	0	0	0	0	0	0	18.3604	0	18.3646
1s,4R,7R,11R-1,3,4,7-Tetramethyltricyclo[5.3.1.0(4,11)]undec-2-en-8-one	0	0	0	0	0	0	0	0	0	0	0	0	0	0	0	0	0	0	0	0	0	0	0	0	0	0	0	0	0	0	0	0	0	0	0	0	0	0	0	0	0	0	0	0	0	0	16.4304	0	16.8179
4,8,13-Cyclotetradecatriene-1,3-diol, 1,5,9-trimethyl-12-(1-methylethyl)-	0.276861	-0.41857	0.531404	-0.457777	0.234184	-0.308046	0.404842	-0.718266	0.357248	-0.0287056	0.464563	-0.259375	0.166864	-0.0230885	0.0212421	0.19783	-0.0439243	0.00391197	-0.494734	-0.463423	-0.717358	-0.211781	-0.264044	-0.144262	-0.67157	-0.98941	-0.13423	-0.721849	-0.378355	-0.911709	-0.591486	-0.079092	-0.540333	-0.132887	-0.198299	0.499933	-0.586967	0.0757141	-0.512516	-0.137234	-0.111992	-0.138254	-0.172472	0.227692	-0.30337	0.168642	-0.763679	0.0242596	-0.860621
Nonane, 4,5-dimethyl-	0	0	0	0	0	0	0	0	0	0	0	0	0	0	0	0	0	0	0	0	0	0	0	0	0	0	0	0	0	15.4852	0	0	0	0	0	0	0	0	0	0	0	0	0	0	0	0	0	0	0
Hexadecane, 2,6,10,14-tetramethyl-	18.2582	0	0	0	0	0	0	0	0	0	0	0	0	0	0	0	0	0	0	0	0	0	0	0	0	0	0	0	0	0	0	0	0	0	0	18.4373	0	0	0	0	0	0	0	0	0	0	0	0	0
Undecane, 4,8-dimethyl-	0	0	0	0	0	0	0	0	0	0	0	0	0	0	0	0	0	0	0	0	0	0	0	0	0	0	0	0	0	0	0	0	0	0	0	0	0	0	0	0	0	0	0	0	0	0	18.4089	0	18.3561
2-Hexyl-1-octanol	0	0	0	0	0	0	0	0	0	0	0	0	0	0	0	0	0	0	0	0	0	0	0	0	0	0	0	0	0	0	0	0	0	0	0	0	0	0	0	0	0	0	0	0	0	0	19.6067	0	19.4563
Megastigmatrienone	0	16.2482	0	16.3534	0	16.4591	0	16.0085	0	16.1545	0	16.6837	0	16.4522	0	16.8232	0	16.7861	0	16.5757	0	16.2153	0	16.3567	0	16.5584	0	16.763	0	16.2713	16.4215	15.9784	15.9501	0	17.3049	0	16.1567	0	0	0	15.9454	0	0	0	16.3365	0	0	0	16.2724
10-Methylnonadecane	0	0	0	0	0	0	0	0	0	0	0	0	0	0	0	0	0	0	0	0	0	0	0	0	0	0	0	0	0	0	0	0	0	0	0	0	0	0	0	0	0	0	0	0	0	0	18.2761	0	18.7607
Sulfurous acid, 2-ethylhexyl undecyl ester	0	0	0	0	0	0	0	0	0	0	0	0	0	0	0	0	0	0	0	0	0	0	0	0	0	0	0	0	0	0	0	0	0	0	0	0	0	0	0	0	0	0	0	0	18.7839	0	0	0	0
Hexadecanal	0	0	0	22.739	0	22.7132	0	0	0	23.0248	0	23.0992	0	21.9739	0	22.2489	0	22.3389	0	22.3226	0	0	0	22.0992	0	22.8191	0	22.893	0	22.6054	0	22.4685	22.6554	0	23.7693	0	0	0	0	0	23.0945	0	0	0	23.1977	0	22.4903	0	22.9
2-Heptanone, 3-methyl-	0	18.8701	0	0	0	19.0564	0	19.0243	0	18.7269	0	0	0	0	0	0	0	0	0	18.8788	0	0	0	18.4896	0	0	0	18.924	0	18.7015	18.5427	0	18.9143	0	18.9083	0	18.8433	0	0	0	18.9962	0	18.6737	0	18.6507	0	18.3497	0	18.7173
Nonane, 2,6-dimethyl-	0	0	0	0	0	0	0	0	0	0	0	0	0	0	0	0	0	0	0	0	0	0	0	0	0	0	0	0	0	0	0	0	0	0	0	0	0	0	0	0	0	0	0	0	0	0	20.0639	0	20.3073
Dodecane, 1-iodo-	0.150858	-0.701733	-0.146595	-0.301001	1.11351	-0.66671	-17.4563	-0.522755	-0.0644913	-17.4563	-0.0112686	-0.185501	-0.0190716	-0.466331	-17.4563	-17.4563	-0.340237	0.0709496	-0.468367	-17.4563	-0.211653	-17.4563	-17.4563	-0.559919	-17.4563	0.227945	-17.4563	-17.4563	-17.4563	-0.297434	-17.4563	0.199402	-17.4563	-17.4563	-17.4563	-0.264309	-17.4563	-17.4563	-1.06141	0.0549526	-17.4563	-0.278938	-17.4563	-17.4563	-0.120434	-17.4563	0.534899	0.757784	0.19771
Dodecane, 4,6-dimethyl-	16.9693	0	0	0	0	0	0	0	0	0	0	0	0	0	0	18.0127	0	0	0	0	0	17.0205	0	0	17.1933	16.3368	0	0	0	0	0	0	17.1171	17.2389	0	0	16.5533	0	0	0	0	0	0	0	0	0	19.0119	0	19.0285
2-Isopropyl-5-methyl-1-heptanol	0	0	0	0	0	0	0	0	0	0	0	0	0	0	0	0	0	0	0	0	0	0	0	0	0	0	0	0	0	0	0	0	0	0	0	0	0	0	0	0	0	0	0	0	0	0	20.5951	0	20.6161
Ethanone, 1-(3-ethyloxiranyl)-	0.495831	-18.7133	-18.7133	1.21655	0.656288	1.16694	0.258295	1.14261	0.450293	0.538006	0.111794	1.04491	0.340126	0.6994	0.407238	0.953512	0.0775604	0.956919	0.000879288	-18.7133	0.351435	0.197044	0.151649	0.953835	-0.0248928	0.864746	0.0950928	0.794018	-0.174253	0.796593	0.998207	0.998455	0.994356	0.357624	0.950666	-0.100761	0.653404	0.170713	0.833725	0.219297	1.07682	0.013052	1.13221	-18.7133	1.10999	0.0223522	0.687576	0.119301	0.828394
2-Cyclohexen-1-one, 4-(3-hydroxy-1-butenyl)-3,5,5-trimethyl-	-0.223886	0.130169	0.1735	0.312912	0.423847	0.263395	0.676523	0.25894	0.497776	0.674143	0.514879	0.872564	-0.166304	0.719183	-0.189499	1.14587	-0.062046	0.819151	-0.127621	0.38402	-0.0699139	0.0534363	-0.136307	0.259756	-0.540785	0.644238	-0.602139	0.920097	-0.633135	-0.164652	0.0449772	0.141754	0.151901	-0.141693	1.5537	-0.0991554	1.64062	-0.170187	0.941967	-0.0693569	1.13774	-0.22197	1.11223	0.17556	1.98528	0.275703	1.43225	0.160397	1.18046
9,12,15-Octadecatrienoic acid, (Z,Z,Z)-	0	0	0	0	0	0	0	0	0	0	0	0	0	0	0	0	0	0	0	0	0	0	0	0	0	0	0	0	0	0	0	0	0	0	20.3548	21.2655	0	0	19.8318	0	19.7084	21.0985	19.7478	20.7945	20.2038	20.7913	19.4872	20.921	19.3893
n-Hexadecanoic acid	-17.9259	-17.9259	-17.9259	-1.09732	-17.9259	-0.524681	-17.9259	-0.0660553	-17.9259	0.308632	0.313486	0.27532	0.797148	-0.184605	1.36772	0.379465	0.713011	0.00546837	-0.185511	-0.328526	-0.599724	-0.536289	-0.0742722	-0.501488	0.637014	1.32222	-0.0213985	1.55314	0.792641	0.295929	-0.559097	-17.9259	-0.572111	1.21334	1.94793	1.77179	1.9837	2.18441	1.78042	1.17601	1.55373	1.75264	1.79748	2.79928	2.48853	2.89178	2.06558	2.25526	2.04233
Dodecane, 2,6,11-trimethyl-	0	0	0	0	0	0	0	0	0	0	0	0	0	0	0	0	0	0	0	0	0	0	0	0	0	0	0	17.6066	0	0	0	0	0	0	17.2579	0	17.5773	0	0	0	0	0	0	18.1247	0	0	18.6498	0	18.5247
Phytol	-17.874	1.42143	-17.874	1.40977	-17.874	1.7725	-17.874	0.99926	-17.874	0.953693	-17.874	1.01202	-17.874	1.80862	-17.874	1.30892	-17.874	1.6591	-17.874	1.99776	-17.874	1.6487	-17.874	0.589596	-17.874	1.11552	-17.874	0.895012	-17.874	0.0393276	1.13398	1.21992	1.60163	-17.874	1.47524	-17.874	1.33276	-17.874	0.878058	-17.874	0.853716	-17.874	1.52692	-17.874	1.34961	-17.874	1.80225	-17.874	1.82705
1,3-Diethylimidazolidine	0	0	0	0	0	0	0	0	0	0	0	0	0	0	0	0	0	0	0	0	0	0	0	0	0	0	0	0	0	0	0	0	0	0	0	0	0	0	0	0	0	0	0	0	0	0	0	0	0
2,3-diethenyl-5-methylpyrazine	0	0	0	0	0	0	0	0	0	0	0	0	0	0	0	0	0	0	0	0	0	0	0	0	0	0	0	0	0	0	0	0	0	0	0	0	0	0	0	0	0	0	0	0	0	0	0	0	0
1-Decanol, 2-hexyl-	0	0	0	0	0	0	0	0	0	0	0	0	0	0	0	0	0	0	0	0	0	0	0	0	0	0	0	0	0	0	0	0	0	0	0	0	0	0	0	0	0	0	0	0	0	0	20.0516	0	20.3838
1-Docosene	0	0	0	0	0	0	0	0	0	0	0	0	0	0	0	0	0	0	0	0	0	0	0	0	0	0	0	0	0	0	0	0	0	0	0	0	0	0	0	0	0	0	0	0	0	0	0	0	0
Oxalic acid, 6-ethyloct-3-yl isobutyl ester	0	0	0	0	0	0	0	0	0	0	0	0	0	0	0	0	0	0	0	0	0	0	0	0	0	0	0	0	0	0	0	0	0	0	0	0	0	0	0	0	0	0	0	0	0	0	0	0	0
2-Bromotetradecane	0	0	0	0	0	0	0	0	0	0	0	0	19.3114	0	17.9148	0	0	0	0	0	0	0	0	0	0	0	0	0	0	0	0	0	0	0	0	0	0	17.5345	0	0	0	0	16.5106	0	0	0	18.2223	0	17.8211
Decane, 2,8,8-trimethyl-	0	0	0	0	0	0	0	0	0	0	0	0	0	0	0	0	0	0	0	0	0	0	0	0	0	0	0	0	0	0	0	0	0	0	0	0	0	0	0	0	0	0	0	0	0	0	0	0	0
2,6-Octadien-1-ol, 3,7-dimethyl-, acetate, (Z)-	0	0	0	0	0	0	0	0	0	0	0	0	0	0	0	0	0	0	0	0	0	0	0	0	0	0	0	0	0	0	0	0	0	0	0	0	0	0	0	0	0	0	0	0	0	0	0	17.9108	0
Ethanone, 1-(3-methyloxiranyl)-	0	0	19.7669	0	19.8321	0	0	0	0	0	0	0	0	0	0	0	0	0	0	0	0	0	18.9873	0	0	0	19.0787	0	0	19.4932	0	0	0	0	0	0	0	0	0	0	0	0	0	0	0	0	0	0	0
3-Hydroxy-.beta.-damascone	0	0	0	0	15.8212	0	0	0	0	0	0	0	0	0	0	0	0	0	0	0	0	0	0	0	0	0	0	0	0	0	0	0	0	0	0	0	0	0	0	0	0	0	0	0	0	0	0	0	0
Sulfurous acid, pentyl undecyl ester	0	0	0	0	0	0	0	0	0	0	0	0	0	0	0	0	0	0	0	0	0	0	0	19.5256	0	0	0	0	0	0	0	0	0	0	0	0	0	0	0	0	0	0	0	0	0	0	0	0	0
Sulfurous acid, pentadecyl pentyl ester	0	0	0	0	0	0	0	0	0	0	0	0	0	0	0	0	0	0	0	0	0	0	0	0	0	0	0	0	0	0	0	0	0	0	0	0	0	0	0	0	0	0	0	0	0	0	0	0	0
1,2-Benzenedicarboxylic acid, bis(2-methylpropyl) ester	0	0	0	0	0	0	0	0	0	0	0	0	0	0	0	0	0	0	0	0	0	0	0	0	0	0	0	0	0	0	0	0	0	0	0	0	0	0	0	0	0	0	0	0	0	0	15.6394	0	0
Undecane, 5,7-dimethyl-	0	0	0	0	0	0	0	0	0	0	0	0	0	0	0	0	0	0	0	0	0	0	0	0	0	0	0	0	0	0	15.1909	0	0	0	0	0	0	15.6909	0	0	0	0	0	0	0	0	18.1073	0	18.1223
Tricyclo[4.2.2.0(2,5)]dec-7-ene, 7-(5-hexynyl)-	20.4897	19.3556	18.4074	19.1042	0	19.1736	20.651	19.3758	0	19.2609	20.5394	18.2752	0	18.4165	0	18.6636	0	18.8664	0	19.5715	0	18.0569	0	19.1107	0	0	0	0	0	0	19.2267	19.3684	19.3327	19.5558	19.5769	18.904	18.8882	19.297	19.4467	0	19.6928	0	19.4882	0	18.254	0	0	0	0
Sulfurous acid, octadecyl 2-propyl ester	0	18.1681	0	0	0	0	0	0	0	0	0	0	0	0	0	0	0	0	0	0	0	0	0	18.3809	0	19.3081	0	0	0	18.809	18.4159	0	0	0	0	0	0	0	0	0	0	0	0	0	0	0	0	0	0
4,7,10,13,16,19-Docosahexaenoic acid, methyl ester, (all-Z)-	0	0	0	0	0	0	0	0	0	0	0	0	0	0	0	0	0	0	0	0	0	0	0	0	0	0	0	0	0	0	0	0	0	0	0	0	0	0	0	0	0	0	0	0	0	0	0	0	0
Sulfurous acid, 2-ethylhexyl isohexyl ester	0	19.7985	0	0	0	0	15.2961	0	0	0	0	0	0	0	0	0	0	0	0	0	0	0	0	0	0	0	0	0	0	0	0	0	0	0	0	0	0	0	0	0	0	17.4234	0	0	0	0	0	0	0
2-methyloctacosane	1.82753	2.36962	1.6328	2.01594	1.86166	1.35938	0.335861	0.682587	-0.252119	0.728224	0.161285	1.81248	-0.275614	1.61106	-0.987753	1.0603	1.33846	0.598928	1.48348	1.93577	-20.0195	1.87633	-20.0195	1.34508	-0.231556	1.97153	1.20102	2.09786	-0.519547	1.53596	0.574657	1.55793	2.15483	-1.31797	1.9052	-0.374754	1.68431	1.25764	0.25029	-0.89864	0.557251	1.33384	0.634216	1.00288	1.07188	-0.707558	2.26377	0.926872	-0.0199413
Undecane, 3,7-dimethyl-	0	0	0	0	16.3712	0	0	0	0	0	0	0	0	16.1798	0	0	15.7212	16.6013	14.8856	16.3047	0	0	0	0	0	0	0	0	0	0	0	0	0	0	15.9157	0	0	0	0	0	0	0	0	15.7405	0	0	0	0	17.7182
Naphthalene	0.519608	-0.0140629	1.08578	0.519472	0.932911	0.204996	0.662052	0.385189	0.655724	0.14819	0.614128	0.214659	0.581892	0.579727	0.531433	1.14284	0.419394	0.665548	0.601904	0.650427	0.278307	0.182241	0.31809	0.18161	0.182169	0.698074	0.161421	0.662424	0.550669	0.173561	0.236835	0.370823	0.504595	0.325144	0.121084	0.337891	0.766806	-16.0455	0.342901	0.236498	0.43902	0.32476	0.435125	0.343847	0.827972	0.475725	-16.0455	0.332962	-16.0455
Tridecane, 1-iodo-	0	0	0	0	0	0	0	0	0	0	0	0	0	0	0	0	0	0	0	0	0	0	0	0	0	0	0	0	0	0	0	0	0	0	0	0	0	0	0	0	0	0	0	0	0	0	0	0	0
Ergost-5-en-3-ol, (3.beta.)-	0	0	0	0	0	0	0	0	0	0	0	19.4416	0	0	0	0	0	0	0	0	0	0	0	0	0	0	0	19.1533	0	19.3517	0	18.6281	0	0	18.9215	0	0	0	18.4903	0	0	0	0	0	18.8776	0	18.8666	0	0
4-(4-Methyl-piperidin-1-yl)-phenylamine	0	0	0	0	0	0	0	0	0	0	0	0	0	0	0	0	0	0	0	0	0	0	0	0	0	0	0	0	0	0	0	0	0	0	0	0	0	0	0	0	0	0	0	0	0	0	0	0	0
Decane, 5-ethyl-5-methyl-	0	0	0	0	16.4688	0	17.5878	0	0	0	17.5736	16.8747	17.054	0	17.0805	0	0	0	0	17.3096	0	0	16.9672	0	17.195	0	0	0	16.8525	17.0885	0	0	0	0	0	0	0	0	0	0	0	0	0	0	0	17.2729	0	17.1542	0
Sulfurous acid, dodecyl 2-ethylhexyl ester	0	0	0	0	0	0	0	0	0	0	0	0	0	0	0	0	0	0	0	0	0	0	0	0	0	0	0	0	0	0	0	0	0	0	0	0	0	0	0	0	0	0	0	0	0	0	0	0	0
Sulfurous acid, dodecyl hexyl ester	0	0	0	0	0	0	0	0	0	0	0	0	0	0	0	0	0	0	0	0	0	0	0	0	0	0	0	0	0	0	0	0	0	0	0	0	0	0	0	0	0	0	0	0	0	0	0	0	0
Octane, 5-ethyl-2-methyl-	0	0	0	0	0	0	0	0	0	0	0	0	0	0	0	0	0	0	0	0	0	0	0	0	0	0	0	16.2753	0	0	0	0	0	0	0	0	0	0	0	0	0	0	0	0	0	0	19.1646	0	19.1226
3,4-2H-Coumarin, 4,4,5,6,8-pentamethyl-	0	0	0	0	0	0	0	0	0	0	0	0	0	0	0	0	0	0	0	0	0	0	0	0	0	0	0	0	0	0	0	0	0	0	0	0	0	0	0	0	0	0	0	0	0	0	0	0	0
Pentadecane	0	0	0	0	0	0	0	0	0	0	0	0	0	0	0	0	0	0	0	0	0	0	0	0	0	0	0	0	0	0	0	0	0	0	0	0	0	0	0	0	0	0	0	0	0	0	0	0	0
Pentane, 2-nitro-	0	0	0	0	0	0	0	0	0	0	0	0	0	0	0	0	0	0	0	0	0	0	0	0	0	0	0	0	0	0	0	0	0	0	0	0	0	0	0	0	0	0	0	0	0	0	0	0	0
9-(3,3-Dimethyloxiran-2-yl)-2,7-dimethylnona-2,6-dien-1-ol	0	0	0	0	0	0	0	0	0	0	0	0	0	0	0	0	0	0	0	0	0	0	0	0	0	0	0	0	0	0	0	0	0	0	0	0	0	0	0	0	0	0	0	0	0	0	0	0	0
Undecane, 5-cyclohexyl-	0	0	0	0	0	0	0	0	0	0	0	0	0	0	0	0	0	0	0	0	0	0	0	0	0	0	0	0	0	0	0	0	0	0	0	0	0	0	0	0	0	0	0	0	0	0	0	0	0
Tetradecane, 2-methyl-	0	0	0	0	0	0	0	0	0	0	0	0	0	0	0	0	0	0	0	0	0	0	0	0	0	0	0	0	0	0	0	0	0	0	0	0	0	0	0	0	0	0	0	0	0	0	0	0	0
Benzaldehyde, 2,3,4,5-tetramethyl-	0	0	0	0	0	0	0	0	0	0	0	0	0	0	0	0	0	0	0	0	0	0	0	0	0	0	0	0	0	0	0	0	0	0	0	0	0	0	0	0	0	0	0	0	0	0	0	0	0
Undecane, 4-methyl-	0	0	0	0	0	0	0	0	0	0	0	0	0	0	0	0	0	0	0	0	0	0	0	0	0	0	0	0	0	0	0	0	0	0	0	0	0	0	0	0	0	0	0	0	0	0	0	0	0
Heptacosane	0	0	0	0	0	0	22.1073	0	21.3628	0	21.886	0	21.5353	0	21.0479	0	21.4933	0	21.1738	0	21.1607	22.1595	21.824	0	21.7955	0	21.1578	0	0	0	0	0	0	20.9911	0	21.5887	0	21.3639	0	21.1457	0	21.3318	0	21.604	0	21.5468	0	21.6999	0
Tetradecane, 4-methyl-	0	0	0	0	0	0	0	0	0	0	0	0	0	0	0	0	0	0	0	0	0	0	0	0	0	0	0	0	0	0	0	0	0	0	0	0	0	0	0	0	0	0	0	0	0	0	0	0	0
Hexadecane, 7-methyl-	0	0	0	0	0	0	0	0	0	0	0	0	0	0	0	0	0	0	0	0	0	0	0	0	0	0	0	0	0	0	0	0	0	0	0	0	0	0	0	0	0	0	0	0	0	0	0	0	0
Sulfurous acid, 2-ethylhexyl tetradecyl ester	0	0	0	0	0	0	0	0	0	0	0	0	0	0	0	0	0	0	0	0	0	0	0	0	0	0	0	0	0	0	0	0	0	0	0	0	0	0	0	0	0	0	0	0	0	0	0	0	0
Cyclodecacyclotetradecene, 14,15-didehydro-1,4,5,8,9,10,11,12,13,16,17,18,19,20-tetradecahydro-	0	0	0	0	0	0	0	0	0	0	0	0	0	19.6841	0	0	0	0	0	0	0	0	0	0	0	0	0	0	0	0	0	0	0	0	0	0	0	0	0	0	0	0	0	0	0	0	0	0	0
Pentanal, 2,2-dimethyl-	18.8905	0	17.9592	0	19.278	0	18.7638	0	18.7581	0	18.648	0	18.3756	0	0	0	18.2084	0	0	0	18.3554	0	0	0	0	0	18.2744	0	18.1319	0	0	0	0	0	0	18.0946	0	0	0	18.0691	0	0	0	18.0476	0	17.8774	0	18.0037	0
Sulfurous acid, 2-ethylhexyl hexyl ester	0	0	0	15.2145	0	0	0	0	0	0	0	0	0	0	0	0	0	0	0	0	0	0	0	0	15.8826	0	0	0	0	0	0	0	0	0	0	0	0	0	0	0	17.2656	0	0	0	0	0	0	0	0
2-Bromo dodecane	0	0	0	0	0	17.1041	0	0	0	0	0	0	0	0	0	0	0	0	0	0	0	0	0	0	0	0	0	0	0	0	0	0	0	0	0	0	0	0	0	17.1436	17.2171	17.0745	0	0	0	0	0	0	0
Nonane, 1-iodo-	0	0	0	0	0	0	0	0	0	0	0	0	0	0	0	0	0	0	0	0	0	0	0	0	0	0	0	0	0	0	0	0	0	0	0	0	0	0	0	0	0	0	0	0	0	0	0	0	0
Cyclohexane, (3,3-dimethylpentyl)-	0	0	0	0	0	0	0	0	0	0	0	0	0	0	0	0	0	0	0	0	0	0	0	0	0	0	0	0	0	0	0	0	0	0	0	0	0	0	0	0	0	0	0	0	0	0	0	0	0
2,6-Octadiene, 2,4-dimethyl-	0	0	0	0	0	0	0	0	0	0	0	0	0	0	0	0	0	0	0	0	0	0	0	0	0	0	0	0	0	0	0	0	0	0	0	0	16.7536	0	0	0	0	0	0	0	0	0	16.6214	0	0
Phytol, acetate	0.310741	0.266123	0.470812	-22.3193	0.284107	-22.3193	0.672876	-0.291166	0.740934	-22.3193	1.04752	-22.3193	0.433348	-22.3193	0.661123	-22.3193	0.186995	-22.3193	0.330894	-22.3193	0.292067	-22.3193	-0.401466	-22.3193	0.285652	-22.3193	-0.453823	-22.3193	0.188738	-22.3193	-22.3193	-22.3193	-22.3193	0.373083	-22.3193	0.680166	-22.3193	0.165396	-22.3193	0.411617	-22.3193	0.514965	0.656914	1.24623	-22.3193	0.202868	-22.3193	0.275066	-22.3193
1,2-Di-n-butyl-3-methyldiaziridine	0	0	0	0	0	0	0	0	0	0	0	0	0	0	0	0	0	0	0	0	0	0	0	0	0	0	0	0	0	0	0	0	0	0	0	0	0	0	0	0	0	0	0	0	0	0	17.4841	0	0
Octane, 3-ethyl-2,7-dimethyl-	0	14.6328	0	0	0	0	0	14.6448	0	14.8431	0	0	0	0	0	0	0	0	0	0	0	0	0	0	0	0	0	0	15.2745	0	0	0	0	0	0	0	0	0	0	14.7378	0	0	0	0	0	0	0	0	0
Octane, 2,3,6-trimethyl-	0	0	0	0	0	0	0	0	0	0	0	0	0	0	0	0	0	0	0	0	0	0	0	0	0	0	0	0	0	0	14.7057	0	0	0	0	0	0	0	0	0	0	0	0	0	0	0	0	0	0
1,11-Dodecadiene	0	0	0	0	0	0	0	0	0	0	0	0	0	0	0	0	0	0	0	0	0	0	0	0	0	0	0	0	0	0	0	0	0	0	0	0	0	0	0	0	0	0	0	0	0	0	0	0	0
Solavetivone	17.7565	0	0	0	0	0	0	0	17.6516	0	0	0	18.0406	0	0	16.7713	0	16.9943	0	0	0	0	17.497	0	0	0	0	0	0	0	0	16.5389	0	0	0	0	0	0	0	16.6481	0	0	0	0	0	17.0421	0	16.946	0
13-Docosenamide, (Z)-	0	0	0	0	0	0	17.6111	0	0	17.8335	0	0	0	0	0	0	0	0	0	0	0	0	0	0	0	0	0	0	0	0	0	0	0	0	0	0	0	16.5135	0	18.4466	17.314	0	0	17.86	0	17.6013	0	16.4395	18.0512
Nonane, 2-methyl-	0	0	0	0	0	0	0	0	15.9605	0	0	0	0	0	0	0	0	0	0	0	0	0	0	0	0	0	0	0	0	0	0	0	0	0	0	0	0	0	0	0	0	0	0	0	0	0	0	0	0
Sulfurous acid, dodecyl 2-propyl ester	0	0	0	0	0	0	0	0	0	0	0	0	0	0	0	0	0	0	0	0	0	0	0	0	0	0	0	0	0	0	0	0	0	0	0	0	0	0	0	0	0	0	0	0	0	0	0	0	0
(+)-4-Carene	0	0	0	0	0	0	0	0	0	0	0	0	0	0	16.2416	0	0	0	0	0	0	0	0	0	0	0	0	0	0	0	0	0	0	0	0	0	0	0	0	15.9765	0	0	0	0	0	0	0	16.5814	15.9205
Eicosane	0	0	17.8325	0	0	0	0	0	0	0	0	0	0	0	0	0	0	0	0	20.4386	0	0	0	0	0	0	19.2735	0	0	0	0	0	0	0	0	0	0	0	0	0	0	0	0	0	0	0	0	0	0
Oxalic acid, cyclohexyl pentyl ester	0	21.7476	0	21.5887	0	21.681	0	21.6102	0	21.2321	0	21.1011	0	21.5412	0	21.5214	0	21.4999	0	20.9875	0	21.4157	0	21.2759	0	21.3874	0	21.4631	0	21.3042	21.5043	21.4567	21.5013	0	21.5848	0	21.3252	0	21.5125	0	21.5788	0	21.1976	0	21.1581	0	21.431	0	0
Heptadecane, 8-methyl-	0	0	0	0	0	0	0	0	0	0	0	0	0	0	0	0	0	0	0	0	0	0	0	0	0	0	0	0	0	0	0	0	0	0	0	0	0	0	0	18.3343	0	0	0	0	0	0	0	19.0028	0
Limonene	0	0	0	0	0	18.11	0	0	0	0	0	0	0	0	0	18.217	0	0	16.4291	0	0	0	0	0	0	0	0	0	0	0	0	0	0	0	0	0	18.5169	0	0	0	18.2317	0	0	0	0	0	18.4357	0	18.4497
2(5H)-Furanone, 5-(2-methyl-3-methylene-4-butyl)-	0	0	0	0	0	0	0	0	0	0	0	0	0	0	0	0	0	0	0	0	0	0	0	0	0	0	0	0	0	0	0	0	0	0	0	0	0	0	0	0	0	15.8001	0	0	0	0	0	0	0
2,6,10-Dodecatrien-1-ol, 3,7,11-trimethyl-, acetate, (E,E)-	0	0	19.1453	0	0	0	0	0	0	20.1273	0	19.8779	0	0	0	19.912	0	0	0	0	0	0	0	0	0	0	0	0	0	0	0	0	0	0	18.8411	0	0	16.9125	0	0	20.1239	18.7077	0	18.952	0	0	0	18.6725	0
Sulfurous acid, hexyl octyl ester	0	0	0	0	0	0	0	0	0	0	0	0	0	0	0	0	0	0	0	0	0	0	0	0	0	0	0	0	0	0	0	0	0	0	0	0	0	0	0	0	0	0	0	0	0	0	0	0	0
6,8-Nonadien-2-one, 8-methyl-5-(1-methylethyl)-, (E)-	0	0	0	0	0	0	0	0	0	0	0	0	0	0	0	0	0	0	0	0	0	0	0	0	0	0	0	0	0	0	0	0	0	0	0	0	0	0	0	0	0	0	0	0	0	0	0	0	0
Pentane, 1-nitro-	0	0	0	0	0	0	0	0	0	0	0	0	0	0	0	0	0	0	0	0	0	0	0	0	0	0	0	0	0	0	0	0	0	0	0	0	0	0	0	0	0	0	0	0	0	0	0	0	0
Heneicosane	0	20.7316	0	20.1944	17.8211	20.3376	18.837	20.2093	17.9232	0	18.8034	0	18.3343	0	17.914	0	18.4535	0	0	0	17.9476	20.3567	18.9059	20.2283	0	20.6635	17.6681	20.7218	17.9456	20.5377	21.9141	21.8036	0	17.4564	20.3247	18.4448	20.5865	20.1084	20.3818	0	0	0	22.1486	0	0	0	0	18.8514	20.3641
Octane, 6-ethyl-2-methyl-	0	0	0	0	0	0	0	0	0	0	0	0	0	0	0	0	0	0	0	0	0	0	0	0	0	0	0	0	0	0	0	0	0	0	0	0	0	0	0	0	0	0	0	0	0	0	0	0	0
Dodecane, 2,7,10-trimethyl-	0	0	0	0	0	0	0	0	0	0	0	0	0	0	0	0	0	0	0	0	0	0	0	0	0	0	0	0	0	0	0	0	0	0	0	0	0	0	0	0	0	0	0	0	0	0	17.4318	0	0
cis-Z-.alpha.-Bisabolene epoxide	0	0	0	0	0	0	0	0	0	0	0	0	0	0	0	0	0	0	0	0	0	0	0	0	0	0	0	0	0	0	0	0	0	0	0	0	0	0	0	0	0	0	0	0	0	0	0	0	0
Isoaromadendrene epoxide	0	0	0	0	0	0	0	0	0	0	0	0	0	0	0	0	0	0	0	0	0	0	0	0	0	0	0	0	0	0	0	0	0	0	0	0	0	0	0	0	0	0	0	0	0	0	0	0	0
Benzene, (1-butylheptyl)-	0	16.8463	0	0	0	0	16.4856	16.4652	16.4031	16.9596	0	0	0	0	16.1533	0	16.5428	0	0	16.8787	0	0	0	16.6555	15.9169	16.6307	0	15.935	16.0488	0	16.8314	0	0	16.363	0	15.9683	0	0	0	16.1632	16.9004	15.6234	16.1347	16.5431	16.9536	16.5504	0	15.7408	0
Undecane	0	0	0	0	0	0	0	0	0	0	0	0	0	0	0	0	0	0	0	0	0	0	0	0	0	0	0	0	0	0	0	0	0	0	0	0	0	0	0	0	0	0	0	0	0	0	0	0	0
Phenylamine, 3-(pyrrolidin-1-yl)-	0	0	0	0	0	0	0	0	0	0	0	0	0	0	0	0	0	0	0	0	0	0	0	0	0	0	0	0	0	0	0	0	0	0	0	0	0	0	0	0	0	0	0	0	0	0	0	0	0
Heptane, 2,3-dimethyl-	0	0	0	0	0	0	0	0	0	0	0	0	0	0	0	0	0	0	0	0	0	0	0	0	0	0	0	0	0	0	0	0	0	0	0	0	0	0	0	0	0	0	0	0	0	0	0	0	0
Sulfurous acid, 2-ethylhexyl hexadecyl ester	0	0	0	0	0	0	0	0	0	0	0	0	0	0	0	0	0	0	0	0	0	0	0	0	0	0	0	0	0	0	0	0	0	0	0	0	0	0	0	0	0	0	0	0	0	0	0	0	0
Decane, 3,8-dimethyl-	0	0	0	0	0	0	0	0	0	0	0	0	0	0	0	0	0	0	0	0	0	0	0	0	0	0	0	0	0	0	0	0	0	0	0	0	0	0	0	0	0	0	0	0	0	0	0	0	0
Cyclohexane, 1-ethyl-2-propyl-	0	0	0	0	0	0	0	0	0	0	0	0	0	0	0	0	0	0	0	0	0	0	0	0	0	0	0	0	0	0	0	0	0	0	0	0	0	0	0	0	0	0	0	0	0	0	0	0	19.0875
Nonane, 2-methyl-3-methylene-	0	0	0	0	0	0	0	0	0	0	0	0	0	0	0	0	0	0	0	0	0	0	0	0	0	0	0	0	0	0	0	0	0	0	0	0	0	0	0	0	0	0	0	0	0	0	0	0	0
1-Pentene, 2,3,3-trimethyl-	0	0	0	0	0	0	0	0	0	0	0	0	0	0	0	0	0	0	0	0	0	0	0	0	0	0	0	0	0	0	0	0	0	0	0	0	0	0	0	0	0	0	0	0	0	0	0	0	0
Sulfurous acid, pentyl tridecyl ester	0	0	0	0	0	0	0	0	0	0	0	0	0	0	0	0	0	0	0	0	0	0	0	0	0	0	0	0	0	0	0	0	0	0	0	0	0	0	0	0	0	0	0	0	0	0	0	0	0
Cyclopentane, 1,1,3,3-tetramethyl-	0	0	0	0	0	0	0	0	0	0	0	0	0	0	0	0	0	0	0	0	0	0	0	0	0	0	0	0	0	0	0	0	0	0	0	0	0	0	0	0	0	0	0	0	0	0	0	0	0
1,7-Dimethyl-4-(1-methylethyl)cyclodecane	0	0	0	0	0	0	0	0	0	0	0	0	0	0	0	0	0	0	0	0	0	0	0	0	0	0	0	0	0	0	0	0	0	0	0	0	0	0	0	0	0	0	0	0	0	0	0	0	19.5568
Andrographolide	0	0	0	0	0	0	0	0	0	0	0	0	0	0	0	0	0	0	0	0	0	0	0	0	0	0	0	0	0	0	0	0	0	0	0	0	0	0	0	0	0	0	0	0	0	0	0	0	0
1,2-Benzenedicarboxylic acid, butyl 2-methylpropyl ester	0	0	0	0	0	0	0	0	0	0	0	0	0	0	0	0	0	0	0	0	0	0	0	0	0	0	0	0	0	0	0	0	0	0	0	0	0	0	0	0	0	0	0	0	0	0	0	0	0
Hexadecane, 2-methyl-	0	0	0	0	0	0	0	0	0	0	0	0	0	0	0	0	0	0	0	0	0	0	0	0	0	0	0	0	0	0	0	0	0	0	0	0	0	0	0	0	0	0	0	0	0	0	0	0	18.6509
1-Dodecanol, 2-hexyl-	0	0	0	0	0	0	0	0	0	0	0	0	0	0	0	0	0	0	0	0	0	0	0	0	0	0	0	0	0	0	0	0	0	0	0	0	0	0	0	0	0	0	0	0	0	0	0	0	0
Sulfurous acid, pentyl tetradecyl ester	0	0	0	0	0	0	0	0	0	0	0	0	0	0	0	0	0	0	0	0	0	0	0	0	0	0	0	0	0	0	0	0	0	0	0	0	0	0	0	0	0	0	0	0	0	0	0	0	0
Trifluoroacetic acid,n-tridecyl ester	0	0	0	0	0	0	0	0	0	0	0	0	0	0	0	0	0	0	0	0	0	0	0	0	0	0	0	0	0	0	0	0	0	0	0	0	0	0	0	0	0	0	0	0	0	0	0	0	0
3-Eicosene, (E)-	0	0	0	0	0	0	0	0	0	0	0	0	0	0	0	0	0	0	0	0	0	0	0	0	0	0	0	0	0	0	0	0	0	0	0	0	0	0	0	0	0	0	0	0	0	0	19.5055	0	0
Phenol, 3-cyclohexyl-	0	0	0	0	0	0	0	0	0	0	0	0	0	0	0	0	0	0	0	0	0	0	0	0	0	0	0	0	0	0	0	0	0	0	0	0	0	0	0	0	0	0	0	0	0	0	0	0	0
Benzene, 1,3-bis(1-formylethyl)-	0	0	0	0	0	0	0	0	0	0	0	0	0	0	0	0	0	0	0	0	0	0	0	0	0	0	0	0	0	0	0	0	0	0	0	0	0	0	0	0	0	0	0	0	0	0	0	0	0
Dihydrocoumarin, 4,4,5,7,8-pentamethyl	0	0	0	0	0	0	0	0	0	0	0	0	0	0	0	0	0	0	0	0	0	0	0	0	0	0	0	0	0	0	0	0	0	0	0	0	0	0	0	0	0	0	0	0	0	0	0	0	0
10-Methyl-octadec-1-ene	0	0	0	0	0	0	0	0	0	0	0	0	0	0	0	0	0	0	0	0	0	0	0	0	0	0	0	0	0	0	0	0	0	0	0	0	0	0	0	0	0	0	0	0	0	0	0	0	0
7-Hexadecenal, (Z)-	0	0	0	0	0	0	0	0	0	0	0	0	0	0	0	0	0	0	0	0	0	0	0	0	0	0	0	0	0	0	0	0	0	0	0	0	0	0	0	0	0	0	0	0	0	0	0	0	0
Cyclopropane, 2-bromo-1,1,3-trimethyl-	20.8292	0	21.7071	0	21.7472	0	20.9737	0	20.5056	0	0	0	20.8818	0	21.0146	0	20.9033	0	0	0	20.8795	0	20.697	0	0	0	0	0	0	0	0	0	0	20.7746	0	19.9803	0	0	0	20.8347	0	0	0	0	0	20.5709	0	0	0
Decane, 3,3,8-trimethyl-	0	0	0	0	0	0	0	0	0	0	0	0	0	0	0	0	0	0	0	0	0	0	0	0	0	0	0	0	0	0	0	0	0	0	0	0	0	0	0	0	0	0	0	0	0	0	0	0	0
Pentadecane, 7-methyl-	0	0	0	0	0	0	0	0	0	0	0	0	0	0	0	21.7392	0	0	0	0	0	0	0	0	0	0	0	0	0	0	0	0	0	0	0	0	0	0	0	0	0	0	0	0	0	0	0	0	0
3-Nonen-2-one, 3-ethyl-	0	0	0	0	0	0	0	0	0	0	0	0	0	0	0	0	0	0	0	0	0	0	0	0	0	0	0	0	0	0	0	0	0	0	0	0	0	0	0	0	0	0	0	0	0	0	0	0	0
5-Ethyl-1-nonene	0	0	0	0	0	0	0	0	0	0	0	0	0	0	0	0	0	0	0	0	0	0	0	0	0	0	0	0	0	0	0	0	0	0	0	0	0	0	0	0	0	0	0	0	0	0	0	0	0
Benzaldehyde, 2,4-dimethyl-	0	0	0	0	0	0	0	0	0	0	0	0	0	0	0	0	0	0	0	0	0	0	0	0	0	0	0	0	0	0	0	0	0	0	0	0	0	0	0	0	0	0	0	0	0	0	0	0	0
Heptadecane, 2-methyl-	0	0	0	0	0	0	0	0	0	0	0	0	0	0	0	0	0	0	0	0	0	0	0	0	0	0	0	0	0	0	0	0	0	0	0	0	0	0	0	0	0	0	0	0	0	0	0	0	0
1-Heptanol, 2,4-diethyl-	0	0	0	0	0	0	0	0	0	0	0	0	0	0	0	0	0	0	0	0	0	0	0	0	0	0	0	0	0	0	0	0	0	0	0	0	0	0	0	0	0	0	0	0	0	0	0	0	0
1-Hydroxy-1,7-dimethyl-4-isopropyl-2,7-cyclodecadiene	0	0	0	0	0	0	0	0	0	0	0	0	0	0	0	0	0	0	0	0	0	0	0	0	0	0	0	0	0	0	0	0	0	0	0	0	0	0	0	0	0	0	0	0	0	0	0	0	0
Sulfurous acid, 2-ethylhexyl tridecyl ester	0	0	0	0	0	0	0	0	0	0	0	0	0	0	0	0	0	0	0	0	0	0	0	0	0	0	0	0	0	0	0	0	0	0	0	0	0	0	0	0	0	0	0	0	0	0	0	0	0
Decane, 3,3,6-trimethyl-	0	0	0	0	0	0	0	0	0	0	0	0	0	0	0	0	0	0	0	0	0	0	0	0	0	0	0	0	0	0	0	0	0	0	0	0	0	0	0	0	0	0	0	0	0	0	0	0	0
Cyclohexane, 1,2,3,4,5,6-hexaethyl-	0	0	0	0	0	0	0	0	0	0	0	0	0	0	0	0	0	0	0	0	0	0	0	0	0	0	0	0	0	0	0	0	0	0	0	0	0	0	0	0	0	0	0	0	0	0	0	0	0
Bicyclo[4.4.0]dec-2-ene-4-ol, 2-methyl-9-(prop-1-en-3-ol-2-yl)-	0	0	0	0	0	0	0	0	0	0	0	0	0	0	0	0	0	0	0	0	0	0	0	0	0	0	0	0	0	0	0	0	0	0	0	0	0	0	0	0	0	0	0	0	0	0	0	0	0
Pentane, 1-(ethenyloxy)-	0	0	0	0	0	0	0	0	0	0	0	0	0	0	0	0	0	0	0	0	0	0	0	0	0	0	0	0	0	0	0	0	0	0	0	0	0	0	0	0	0	0	0	0	0	0	0	0	0
6-Quinolinamine, 2-methyl-	0	0	0	0	0	0	0	0	0	0	0	0	0	0	0	0	0	0	0	0	0	0	0	0	0	0	0	0	0	0	0	0	0	0	0	0	0	0	0	0	0	0	0	0	0	0	0	0	0
1-Octene, 3,7-dimethyl-	0	0	0	0	0	0	0	0	0	0	0	0	0	0	0	0	0	0	0	0	0	0	0	0	0	0	0	0	0	0	0	0	0	0	0	0	0	0	0	0	0	0	0	0	0	0	0	0	0
Hexane, 3-bromo-	0	19.9886	0	0	0	0	0	0	0	0	0	0	0	0	19.3837	0	0	19.7915	0	0	0	0	0	19.5937	18.9459	19.5454	0	19.6599	0	0	0	0	0	0	19.8222	0	19.4899	19.0958	0	0	0	0	0	0	19.8135	0	0	0	19.6135
Heptadecyl trifluoroacetate	0	0	0	0	0	0	0	0	0	0	0	0	0	0	0	0	0	0	0	0	0	0	0	0	0	0	0	0	0	0	0	0	0	0	0	0	0	0	0	0	0	0	0	0	0	0	0	0	0
1,6,10-Dodecatrien-3-ol, 3,7,11-trimethyl-	0	0	0	0	0	0	0	0	0	0	0	0	0	0	0	0	0	0	0	0	0	0	20.1874	20.1514	0	0	0	0	0	0	19.7694	0	0	0	19.8225	0	0	0	0	0	0	0	0	0	0	0	0	0	0
1,2,4-Metheno-1H-indene, octahydro-1,7a-dimethyl-5-(1-methylethyl)-, [1S-(1.alpha.,2.alpha.,3a.beta.,4.alpha.,5.alpha.,7a.beta.,8S*)]-	0	0	0	0	0	0	0	0	0	0	0	0	0	0	0	0	0	0	0	0	0	0	0	0	0	0	0	0	0	0	0	0	0	0	0	0	0	0	0	0	0	0	0	0	0	0	0	0	0
2H-Pyran-2-one, 4-hydroxy-6-methyl-	0	0	0	0	0	0	0	0	0	0	0	0	0	0	0	0	0	0	0	0	0	0	0	0	0	0	0	0	0	0	0	0	0	0	0	0	0	0	0	0	0	0	0	0	0	0	0	0	0
Cyclopentane, 1-pentyl-2-propyl-	0	0	0	0	0	0	0	0	0	0	0	0	0	0	0	0	0	0	0	0	0	0	0	0	0	0	0	0	0	0	0	0	0	0	0	0	0	0	0	0	0	0	0	0	0	0	18.4048	0	0
4,8,12,16-Tetramethylheptadecan-4-olide	0	0	0	0	0	0	0	0	0	0	0	0	0	0	0	0	0	0	0	0	0	0	0	0	0	17.1521	0	17.9582	0	16.6781	0	0	0	0	18.4332	0	16.922	0	0	0	17.408	0	17.7029	0	16.2973	0	0	0	17.1346
Nonane, 5-methyl-5-propyl-	0	0	0	0	0	0	0	0	0	0	0	0	0	0	0	0	0	0	0	0	0	0	0	0	0	0	0	0	0	0	0	0	0	0	0	0	0	0	0	0	0	0	0	0	0	0	17.518	0	17.394
Ergost-7-en-3-ol	0	0	0	0	0	0	0	0	0	0	0	0	0	0	0	0	0	0	0	0	0	0	0	0	0	0	0	0	0	0	0	0	0	0	0	0	0	0	0	0	18.5344	0	0	0	0	0	0	0	0
Sulfurous acid, pentadecyl 2-propyl ester	0	0	0	18.5046	0	0	0	0	0	0	0	0	0	0	0	0	0	0	0	0	0	0	0	0	0	0	0	0	0	0	0	0	0	0	0	0	0	0	0	0	0	0	0	0	0	0	0	0	0
13-Tetradece-11-yn-1-ol	0	0	0	0	0	0	0	0	0	0	0	0	0	0	0	0	0	0	0	0	0	0	0	0	0	0	0	0	0	0	0	0	0	0	0	0	0	0	0	0	0	0	0	0	0	0	0	0	0
Sulfurous acid, dodecyl pentyl ester	0	0	0	0	0	0	0	0	0	0	0	0	0	0	0	0	0	0	0	0	0	0	0	0	0	0	0	0	0	0	0	0	0	0	0	0	0	0	0	0	0	0	0	0	0	0	0	0	0
D-Limonene	1.55572	1.83004	2.08045	1.28189	0.424334	-16.9027	1.59668	1.37632	1.91101	1.63354	1.40822	1.48205	1.4614	1.05184	1.60917	-16.9027	1.34244	1.34392	-16.9027	1.32828	1.13006	1.55047	1.10415	1.52963	1.11468	1.23483	1.47028	1.71845	1.36018	1.16345	1.41813	1.21993	1.60408	0.654726	1.25612	0.764141	-16.9027	0.622507	1.43545	1.16773	-16.9027	0.713738	1.25529	0.638739	1.21541	0.800096	-16.9027	0.164516	-16.9027
Triacontane	22.2657	0	22.4017	0	22.5271	0	22.9527	21.9094	22.4014	0	22.7418	0	22.229	0	22.2508	0	22.441	21.6285	21.8986	0	21.7928	0	21.9947	0	22.2956	0	22.0228	0	22.1751	0	21.6158	0	21.856	21.2938	22.1334	22.077	0	22.1342	21.7087	21.6165	21.7721	22.1775	21.7386	22.27	0	21.9898	21.3187	22.0382	0
9-Methyl-Z-10-pentadecen-1-ol	0	0	0	0	0	0	0	0	0	0	0	0	0	0	0	0	0	0	0	0	0	0	0	0	0	0	0	0	0	0	0	0	0	0	0	0	0	0	0	0	0	0	0	0	0	0	0	0	0
Decane, 3,3,5-trimethyl-	0	0	0	0	0	0	0	0	0	0	0	0	0	0	0	0	0	0	0	0	0	0	0	0	0	0	0	0	0	0	0	0	0	0	0	0	0	0	0	0	0	0	0	0	0	0	0	0	0
4-Terpinenyl acetate	0	0	0	0	0	0	0	0	0	0	0	0	0	0	0	0	0	0	0	0	0	0	0	0	0	0	0	0	0	0	0	0	0	0	0	0	0	0	0	0	0	0	0	0	0	0	0	0	0
9-Methylbicyclo[3.3.1]nonane	0	0	0	0	0	0	0	0	0	0	0	0	0	0	0	0	0	0	0	0	0	0	0	0	0	0	0	0	0	0	0	0	0	0	0	0	0	0	0	0	0	0	0	0	0	0	0	0	0
Caryophyllene oxide	21.0262	0	21.5377	0	0	0	0	0	0	0	0	0	0	0	0	0	0	0	0	0	0	0	0	0	0	0	0	0	0	0	0	0	0	0	0	0	0	0	0	21.2229	0	21.2509	0	0	0	21.3052	0	21.7186	0
Nonadecane, 2-methyl-	0	0	0	0	0	0	0	0	0	21.869	0	0	0	0	0	0	0	0	0	0	0	0	0	0	0	0	0	0	0	0	0	20.5341	0	0	0	0	0	0	0	18.3324	0	0	0	0	0	0	0	0	0
n-Nonadecanol-1	0	0	0	0	0	0	0	0	0	0	0	0	0	0	0	0	0	0	0	0	0	0	0	0	0	0	0	0	0	0	0	0	0	0	0	0	0	0	0	0	0	0	0	0	0	0	0	0	0
trans-Geranylgeraniol	0	20.1245	0	0	0	0	0	0	0	0	19.0166	0	0	0	0	0	0	0	0	0	19.0908	0	19.1824	0	18.9503	0	0	0	0	0	0	0	19.745	0	0	0	19.7457	0	0	0	0	0	0	0	19.9488	0	20.3657	0	0
2,3-Dimethyldodecane	0	0	0	0	0	0	0	0	0	0	0	0	0	0	0	0	0	0	0	0	0	0	0	0	0	0	0	0	0	0	0	0	0	0	0	0	0	0	0	0	0	0	0	0	0	0	0	0	0
Decane, 4-methyl-	0	0	0	0	0	0	0	0	0	0	0	0	0	0	0	0	0	0	0	0	0	0	0	0	0	0	0	0	0	0	0	0	0	0	0	0	0	0	0	0	0	0	0	0	0	0	0	0	0
2,6,10,14-Hexadecatetraen-1-ol, 3,7,11,15-tetramethyl-, acetate, (E,E,E)-	0	0	20.0729	19.6982	20.4214	0	20.3942	0	19.89	0	20.4053	0	0	20.1764	19.3097	20.3942	20.1491	19.8022	19.386	19.9211	18.7079	19.4715	0	19.9189	19.9903	20.1553	0	20.074	19.1058	20.1643	19.8835	19.8861	0	0	0	0	20.2517	0	0	0	0	0	0	0	0	0	0	0	20.6376
.beta.-Tocopherol	0	0	0	0	0	0	0	0	0	0	0	0	0	0	0	0	0	0	0	0	0	0	0	0	0	0	0	0	0	0	0	0	0	0	0	0	0	0	0	0	0	0	0	0	0	0	0	0	0
Sulfurous acid, hexyl pentadecyl ester	0	0	0	0	0	0	0	0	0	0	0	0	0	0	0	0	18.7808	0	0	0	0	0	0	0	0	0	0	0	17.8315	0	0	0	0	0	0	0	0	0	0	0	0	0	0	0	0	0	0	0	0
Cyanamide, dibutyl-	0	0	0	0	0	0	0	0	0	0	0	0	0	0	0	0	0	0	0	0	0	0	0	0	0	0	0	0	0	0	0	0	0	0	0	0	0	0	0	0	0	0	0	0	0	0	0	0	0
Hexane, 3,3,4,4-tetramethyl-	0	0	0	0	0	0	0	0	0	0	0	0	0	0	0	0	0	0	0	0	0	0	0	0	0	0	0	0	0	0	0	0	0	0	0	0	0	0	0	0	0	0	0	0	0	0	0	0	0
Nonadecane	0	0	17.6332	0	19.374	0	0	0	0	0	0	0	0	0	0	0	0	0	0	0	0	0	0	0	0	0	0	0	0	0	0	0	0	17.4243	0	0	0	0	0	0	0	18.6071	0	0	0	0	0	0	0
Hexane, 2,3,5-trimethyl-	0	0	0	0	0	0	0	0	0	0	0	0	0	0	0	0	0	0	0	0	0	0	0	0	0	0	0	0	0	0	0	0	0	0	0	0	0	0	0	0	0	0	0	0	0	0	0	0	0
Heptadecane, 7-methyl-	0	0	0	0	0	0	0	0	0	0	0	0	0	0	0	0	0	0	0	0	0	0	0	0	0	0	0	0	0	0	0	0	0	0	0	0	0	0	0	0	0	0	0	0	0	0	0	0	0
Dibutyl phthalate	0	0	0	0	0	0	0	0	0	0	0	0	0	0	0	0	0	0	0	0	0	0	0	0	0	0	0	0	0	0	0	0	0	0	0	0	0	0	0	0	0	0	0	0	0	0	0	0	0
Sulfurous acid, octadecyl pentyl ester	0	0	0	0	0	0	0	0	0	0	0	0	0	0	0	0	0	0	0	0	0	0	0	0	0	0	0	0	0	0	0	0	0	0	0	0	0	0	0	0	0	0	0	0	0	0	0	0	0
3-Octadecene, (E)-	0	0	0	0	0	0	0	0	0	0	0	0	0	0	0	0	0	0	0	0	0	0	0	0	0	0	0	0	0	0	0	0	0	0	0	0	0	0	0	0	0	0	0	0	0	0	20.2182	0	0
Sulfurous acid, butyl dodecyl ester	0	0	0	0	0	0	0	0	0	0	0	0	0	0	0	0	0	0	0	0	0	0	0	0	0	0	0	0	0	0	0	0	0	0	0	0	0	0	0	0	0	0	0	0	0	0	0	0	0
9-Eicosene, (E)-	0	0	0	0	0	0	0	0	0	0	0	0	0	0	0	0	0	0	0	0	0	0	0	0	0	0	0	0	0	0	0	0	0	0	0	0	0	0	0	0	0	0	0	0	0	0	0	0	0
Octane, 2,3,3-trimethyl-	0	0	0	0	0	0	0	0	0	0	0	0	0	0	0	0	0	0	0	0	0	0	0	0	0	0	0	0	0	0	0	0	0	0	0	0	0	0	0	0	0	0	0	0	0	0	0	0	0
3-Ethyl-3-methylheptane	0	15.3738	0	0	0	15.541	0	0	0	0	0	0	0	0	0	0	0	0	0	0	0	0	0	0	0	0	0	0	0	0	0	0	0	15.2763	0	0	0	0	0	0	0	0	0	0	16.0426	0	0	0	19.5168
Heptane, 3,3-dimethyl-	0	0	0	0	0	0	0	0	0	0	0	0	0	0	0	0	0	0	0	0	0	0	0	0	0	0	0	0	0	0	0	0	0	0	0	0	0	0	0	0	0	0	0	0	0	0	0	0	0
1-Bromodocosane	0	0	0	0	0	0	0	0	0	0	0	0	0	0	0	0	0	0	0	0	0	0	0	0	0	0	0	0	0	0	0	0	0	0	0	0	0	0	0	0	0	0	0	0	0	0	0	0	0
5-Dodecyne	0	0	0	0	0	0	0	0	0	0	0	0	0	0	0	0	0	0	0	0	0	0	0	0	0	0	0	0	0	0	0	0	0	0	0	0	0	0	0	0	0	0	0	0	0	0	0	0	0
2,2,6,8-Tetramethyl-7-oxatricyclo[6.1.0.0(1,6)]nonane	0	0	0	0	0	0	0	0	0	0	0	0	0	0	0	0	0	0	0	0	0	0	0	0	0	0	0	0	0	0	0	0	0	0	0	0	0	0	0	0	0	0	0	0	0	0	0	0	0
5,9,13-Pentadecatrien-2-one, 6,10,14-trimethyl-	0	0	0	0	0	0	0	0	0	0	0	0	0	0	0	0	0	0	0	0	0	0	0	0	0	0	0	0	0	0	0	0	0	0	0	0	0	0	0	0	0	0	0	0	0	0	0	0	0
Cycloocta-1,3,6-triene, 2,3,5,5,8,8-hexamethyl-	0	0	0	0	0	0	0	0	0	0	0	0	0	0	0	0	0	0	0	0	0	0	0	0	0	0	0	0	0	0	0	0	0	0	0	0	0	0	0	0	0	0	0	0	0	0	0	0	0
1H-Cycloprop[e]azulen-4-ol, decahydro-1,1,4,7-tetramethyl-, [1aR-(1a.alpha.,4.beta.,4a.beta.,7.alpha.,7a.beta.,7b.alpha.)]-	0	0	0	0	0	0	0	0	0	0	0	0	0	0	0	0	0	0	0	0	0	0	0	0	0	0	0	0	0	0	0	0	0	0	20.0355	0	0	0	0	0	0	0	0	0	0	0	0	0	0
Cyclohexane, 1-ethenyl-1-methyl-2-(1-methylethenyl)-4-(1-methylethylidene)-	0	0	0	0	0	18.1192	0	0	0	18.0634	0	18.6806	0	0	0	0	0	18.5352	0	0	0	18.0936	0	18.1342	0	0	0	0	0	0	18.1326	17.8189	0	0	0	0	0	0	0	0	0	0	0	0	0	0	0	0	0
n-Tridecan-1-ol	0	0	0	0	0	0	0	0	0	0	0	0	0	0	0	0	0	0	0	0	0	0	0	0	0	0	0	0	0	0	0	0	0	0	0	0	0	0	0	0	0	0	0	0	0	0	0	0	0
Cyclohexane, methylene-	0	0	0	0	0	0	0	0	0	0	0	0	0	0	0	0	0	0	0	0	0	0	0	0	0	0	0	0	0	0	0	0	0	0	0	0	0	0	0	0	0	0	0	0	0	0	0	0	0
Octadecane	0	0	0	0	0	0	0	0	0	0	0	0	0	0	0	0	0	0	0	0	0	0	0	0	0	0	0	0	0	0	0	0	0	0	0	0	0	0	0	0	0	0	0	0	20.7734	0	0	0	0
Tetracosane	0	0	0	0	0	0	0	0	0	0	0	0	0	0	0	0	0	0	17.8928	0	18.3696	0	0	0	18.8668	21.9093	18.6827	0	0	0	0	0	0	0	0	0	0	0	0	0	0	0	0	19.1082	0	18.9861	0	0	0
Sulfurous acid, 2-ethylhexyl heptadecyl ester	0	0	0	0	0	0	0	0	0	18.3748	0	0	0	18.7156	0	18.3661	0	18.7426	0	0	0	0	0	0	0	0	0	18.4628	0	0	0	0	18.2827	0	0	0	0	0	0	0	0	0	0	0	0	0	0	0	0
Sulfurous acid, 2-ethylhexyl nonyl ester	0	0	0	0	0	0	0	0	0	0	0	0	0	0	0	0	0	0	0	0	0	0	0	0	0	0	0	0	0	0	0	0	0	0	0	0	0	0	0	0	0	0	0	0	0	0	0	0	0
Eicosane, 10-methyl-	0	0	0	0	0	0	0	0	0	0	0	0	0	0	0	0	0	0	0	0	0	0	0	0	0	0	0	0	0	0	0	0	0	0	0	0	0	0	0	0	0	0	0	0	0	0	0	0	0
Undecane, 4,6-dimethyl-	0	0	0	0	0	0	0	0	0	0	0	0	0	0	0	0	0	0	0	0	0	0	0	0	0	0	0	0	0	0	0	15.7241	0	0	0	0	0	0	0	0	0	0	0	0	0	0	0	0	0
Azulene	0	0	0	0	0	0	0	0	0	0	0	0	0	0	0	0	0	0	0	0	0	0	0	0	0	0	0	0	0	0	0	0	0	0	0	0	0	16.1475	0	0	0	0	0	0	0	0	0	0	0
4-Octene, 2,3,6-trimethyl-	0	0	0	0	0	0	0	0	0	0	0	0	0	0	0	0	0	0	0	0	0	0	0	0	0	0	0	0	0	0	0	0	0	0	0	0	0	0	0	0	0	0	0	0	0	0	0	0	0
Undecane, 6-ethyl-	0	0	0	0	0	0	0	0	0	0	0	0	0	0	0	0	0	0	0	0	0	0	0	0	0	0	0	0	0	0	0	0	0	0	0	0	0	0	0	0	0	0	0	0	0	0	0	0	0
Heptadecane, 2,6,10,15-tetramethyl-	0	0	0	0	0	0	0	0	18.5658	0	0	0	0	0	0	0	0	0	0	0	0	0	0	0	0	0	0	0	0	0	0	0	0	0	0	0	0	0	0	0	0	0	0	0	0	0	0	0	0
Decane, 3,6-dimethyl-	0	0	0	0	0	0	0	0	0	0	0	0	0	0	0	0	0	0	0	0	0	0	0	0	0	0	0	0	0	0	0	0	0	0	0	0	0	0	0	0	0	0	0	0	0	0	0	0	0
Undecane, 4,4-dimethyl-	0	0	0	0	0	0	0	0	0	0	0	0	0	0	0	0	0	0	0	0	0	0	0	0	0	0	0	0	0	0	0	0	0	0	0	0	0	0	0	0	0	0	0	0	0	0	0	0	0
Undecane, 3-methyl-	0	0	0	0	0	0	0	0	0	0	0	0	0	0	0	0	0	0	0	0	0	0	0	0	0	0	0	0	0	0	0	0	0	0	0	0	0	0	0	0	0	0	0	0	0	0	0	0	0
Undecane, 2,10-dimethyl-	0	0	0	0	0	0	0	0	0	0	0	0	0	0	0	0	0	0	0	0	0	0	0	0	0	0	0	0	0	0	0	0	0	0	0	0	0	0	0	0	0	0	0	0	0	0	0	0	0
Tetratriacontane	0	0	0	0	22.9257	22.1673	0	0	23.0218	0	23.6347	0	23.1906	0	22.608	0	22.9382	0	22.7204	0	22.6235	0	0	0	0	0	22.8046	22.4434	0	0	0	0	0	0	0	22.9631	22.1411	22.7473	0	22.8123	0	22.7478	0	0	0	23.142	0	23.0716	0
9-Azabicyclo(6,2,0)decan-10-one	0	0	0	0	0	0	0	0	0	0	0	0	0	0	0	0	0	0	0	0	0	0	0	0	0	0	0	0	0	0	0	0	0	0	0	0	0	0	0	0	0	0	0	0	0	0	0	0	0
Cholesterol	0	0	0	0	0	19.5186	0	0	0	0	0	0	0	0	0	0	0	0	0	0	0	20.142	0	0	0	0	0	18.3961	0	0	0	19.299	19.0155	0	0	0	0	0	0	0	0	0	0	0	0	0	0	0	0
Ditetradecyl ether	0	0	0	0	0	0	0	0	0	0	0	0	0	0	0	0	0	0	0	0	0	0	0	0	0	0	0	0	0	0	0	0	0	0	0	0	0	0	0	0	0	0	0	0	0	0	0	0	0
Undecane, 3,6-dimethyl-	0	0	0	0	0	0	0	0	0	0	0	0	0	0	0	0	0	0	0	0	0	0	0	0	0	0	0	0	0	0	0	0	0	0	0	0	0	0	0	0	0	0	0	0	0	0	0	0	0
dl-.alpha.-Tocopherol	0	0	0	0	0	21.9282	22.7983	0	22.831	0	22.9962	0	0	0	0	0	0	0	0	0	0	21.8096	0	0	0	0	0	21.2567	0	0	0	21.9637	22.1645	23.0844	0	0	0	23.0568	0	22.672	0	22.8191	0	0	0	0	0	0	0
Phthalic acid, hex-3-yl isobutyl ester	0	0	0	0	0	0	0	0	0	0	0	0	0	0	0	0	0	0	0	0	0	0	0	0	0	0	0	0	0	0	0	0	0	0	0	0	0	0	0	0	0	0	0	0	0	0	0	0	0
Nonadecanoic acid	0	0	0	0	0	0	0	0	0	0	0	0	0	0	0	0	0	0	0	0	0	0	0	0	0	0	0	19.3473	0	0	0	0	0	0	19.2906	0	18.2697	0	20.0386	0	19.3057	0	19.2436	0	19.478	0	0	0	18.6909
Cyclohexane, 1-methyl-4-(1-methylethenyl)-, trans-	0	0	0	0	0	0	0	0	0	0	0	0	0	0	0	0	0	0	0	0	0	0	0	0	0	0	0	0	0	0	0	0	0	0	0	0	0	0	0	0	0	0	0	0	0	0	0	0	0
Undecane, 3,4-dimethyl-	0	0	0	0	0	0	0	0	0	0	0	0	0	0	0	0	0	0	0	0	0	0	0	0	0	0	0	0	0	0	0	0	0	0	0	0	0	0	0	0	0	0	0	0	0	0	16.7648	0	17.3089
Phthalic acid, isobutyl 4-octyl ester	0	0	0	0	0	0	0	0	0	0	0	0	0	0	0	0	0	0	0	0	0	0	0	0	0	0	0	0	0	0	0	0	0	0	0	0	0	0	0	0	0	0	0	0	0	0	0	0	0
Decane, 2,3,5-trimethyl-	0	0	0	0	0	0	0	0	0	0	0	0	0	0	0	0	0	0	0	0	0	0	0	0	0	0	0	0	0	0	0	0	0	0	0	0	0	0	0	0	0	0	0	0	0	0	0	0	0
Hexane, 3,3-dimethyl-	0	0	15.9933	0	15.4577	0	0	0	0	0	15.6487	0	0	0	0	0	0	0	0	0	0	15.5239	15.0595	0	0	0	15.1687	0	0	0	0	0	0	0	0	0	0	0	0	0	0	0	15.1545	0	0	0	0	0	0
3,5-Octanedione, 2,2,7-trimethyl-	0	0	0	0	0	0	0	0	0	0	0	0	0	0	0	0	0	0	0	0	0	0	0	0	0	0	0	0	0	0	0	0	0	0	0	0	0	0	0	0	0	0	0	0	0	0	0	0	0
Decane, 1-iodo-	0	0	0	0	0	0	0	0	0	0	0	0	0	0	0	0	0	0	0	0	0	0	0	0	0	0	0	0	0	0	0	0	0	0	0	0	0	0	0	0	0	0	0	0	0	0	0	0	0
Hexadecane, 7,9-dimethyl-	0	0	0	0	0	0	0	0	0	0	0	0	0	0	0	0	0	0	0	0	0	0	0	0	0	0	0	0	0	0	0	0	0	0	0	0	0	0	0	0	0	18.2336	0	0	0	0	0	0	0
trans-Z-.alpha.-Bisabolene epoxide	0	0	0	0	0	0	0	0	0	0	0	0	0	0	0	0	0	0	0	0	0	0	0	0	0	0	0	0	0	0	0	0	0	0	0	0	0	0	0	0	0	0	0	0	0	0	0	0	0
Undecane, 2,7-dimethyl-	0	0	0	0	0	0	0	0	0	0	0	0	0	15.5507	0	0	0	15.8935	0	0	0	0	0	0	0	0	0	0	0	0	0	0	0	0	0	0	0	0	0	0	0	0	0	14.845	0	15.9092	0	0	0
Pentane, 3-ethyl-2-methyl-	0	0	0	0	0	0	0	0	0	0	0	0	0	0	0	0	0	0	0	0	0	0	0	0	0	0	0	0	0	0	0	0	0	0	0	0	0	0	0	0	0	0	0	0	0	0	0	0	0
Sulfurous acid, 2-ethylhexyl pentadecyl ester	0	0	0	0	0	0	0	0	0	0	0	0	0	0	0	0	0	0	0	0	0	0	0	0	0	0	0	0	0	0	0	0	0	0	0	0	0	0	0	0	0	0	0	0	0	0	0	0	0
Heptadecane	0	0	0	0	0	0	0	0	0	0	0	0	0	0	0	0	0	0	0	0	0	0	0	0	0	0	0	0	0	0	0	0	0	0	0	0	0	0	0	0	0	0	0	0	0	0	0	0	0
4-Octene, 2,3,7-trimethyl-, [S-(E)]-	0	0	0	0	0	0	0	0	0	0	0	0	0	0	0	0	0	0	0	0	0	0	0	0	0	0	0	0	0	0	0	0	0	0	0	0	0	0	0	0	0	0	0	0	0	0	0	0	0
Orthoformic acid, triisobutyl ester	0	0	0	0	0	0	0	0	0	0	0	0	0	0	0	0	0	0	0	0	0	0	0	0	0	0	0	0	0	0	0	0	0	0	0	0	0	0	0	0	0	0	0	0	0	0	0	0	0
Octane, 2,7-dimethyl-	15.044	0	15.109	0	0	0	16.0193	0	15.0761	0	15.3918	0	15.2443	0	15.1575	0	0	0	0	0	0	0	15.6507	0	15.0796	0	0	0	0	15.664	0	0	0	14.713	15.8925	15.4142	0	15.6569	0	0	0	15.5464	0	0	0	0	0	0	0
Pentadecane, 2,6,10-trimethyl-	0	0	0	0	0	0	0	0	0	0	0	0	0	0	0	0	0	0	0	0	0	0	0	0	0	0	0	0	0	0	0	0	0	0	0	17.4348	0	0	0	0	0	0	0	0	0	0	0	0	0
Tricyclo[3.3.0.0(2,8)]octan-3-one, 4-methyl-4-(2-methyl-2-propenyl)-	0	0	0	0	0	0	0	0	0	0	0	0	0	0	0	0	0	0	0	0	0	0	0	0	0	0	0	0	0	0	0	0	0	0	0	0	0	0	0	0	0	0	0	0	0	0	0	0	0
11,14,17-Eicosatrienoic acid, methyl ester	0	0	0	0	0	0	0	0	0	0	0	0	0	0	0	0	0	0	0	0	0	0	0	0	0	0	0	0	0	0	0	0	0	0	0	0	19.7705	0	0	0	0	0	0	0	0	0	0	0	0
1,1,4-Trimethylcyclohexane	0	0	0	0	0	0	0	0	0	0	0	0	0	0	0	0	0	0	0	0	0	0	0	0	0	0	0	0	0	0	0	0	0	0	0	0	0	0	0	0	0	0	0	0	0	0	0	0	0
2-Piperidinone, N-[4-bromo-n-butyl]-	0	0	0	0	0	0	0	0	0	0	0	0	0	0	0	0	0	0	0	0	0	0	0	0	0	0	0	0	0	0	0	0	0	0	0	0	0	0	0	0	0	0	0	0	0	0	0	0	0
n-Pentadecanol	0	0	0	0	0	0	0	0	0	0	0	0	0	0	0	0	0	0	0	0	0	0	0	0	0	0	0	0	0	0	0	0	0	0	0	0	0	0	0	0	0	0	0	0	0	0	0	0	0
Decane, 3-methyl-	0	0	0	0	0	0	0	0	0	0	0	0	0	0	0	0	0	0	0	0	0	0	0	0	0	0	0	0	0	0	0	0	0	0	0	0	0	0	0	0	0	0	0	0	0	0	0	0	0
1-Tetradecene	0	0	0	0	0	0	0	0	0	0	0	0	0	0	0	0	0	0	0	0	0	0	0	0	0	0	0	0	0	0	0	0	0	0	0	0	0	0	0	0	0	0	0	0	0	0	0	0	0
Cyclohexane, 1,1-dimethyl-2,4-bis(1-methylethenyl)-, cis-	0	18.1488	0	0	0	0	0	0	0	0	0	0	0	0	0	0	0	0	0	0	0	0	0	0	0	0	0	0	0	0	0	0	0	0	0	0	0	0	0	0	0	0	0	0	0	0	0	0	0
trans,trans-2,8-Decadiene	0	0	0	0	0	0	0	0	0	0	0	0	0	0	0	0	0	0	0	0	0	0	0	0	0	0	0	0	0	0	0	0	0	0	0	0	0	0	0	0	0	0	0	0	0	0	0	0	0
1H-Indene, 1-methylene-	0	0	0	0	0	0	0	0	0	0	0	0	0	0	0	0	0	0	0	0	0	0	0	0	0	0	0	0	0	0	0	0	0	0	0	0	0	0	0	0	0	0	0	0	0	0	0	0	0
Cyclopentane, 1,2-dibutyl-	0	0	0	0	0	0	0	0	0	0	0	0	0	0	0	0	0	0	0	0	0	0	0	0	0	0	0	0	0	0	0	0	0	0	0	0	0	0	0	0	0	0	0	0	0	0	0	0	0
Chloroacetic acid, tetradecyl ester	0	0	0	0	0	0	0	0	0	0	0	0	0	0	0	0	0	0	0	0	0	0	0	0	0	0	0	0	0	0	0	0	0	0	0	0	0	0	0	0	0	0	0	0	0	0	0	0	0
Naphthalene, decahydro-2,3-dimethyl-	0	0	15.4664	0	0	0	0	0	0	0	0	15.523	0	0	0	0	0	0	0	0	0	0	0	0	0	0	0	0	0	0	0	0	0	0	0	0	0	0	0	0	0	0	0	0	0	0	0	0	0
2-Hexanone, 5-methyl-	0	0	0	0	0	0	0	0	0	0	0	0	0	0	0	0	0	0	0	0	0	0	0	0	0	0	0	0	0	0	0	0	0	0	0	0	0	0	0	0	0	0	0	0	0	0	0	0	0
Undecane, 5-methyl-	0	0	0	0	0	0	0	0	0	0	0	0	0	0	0	0	0	0	0	0	0	0	0	0	0	0	0	0	0	0	0	0	0	0	0	0	0	0	0	0	0	0	0	0	0	0	0	0	0
5,5-Dibutylnonane	0	0	0	0	0	0	0	0	0	0	0	0	0	0	0	0	0	0	0	0	0	0	0	0	0	0	0	0	0	0	0	0	0	0	0	0	0	0	0	0	0	0	0	0	0	0	0	0	0
Tetradecane, 4-ethyl-	0	0	0	0	0	0	0	0	0	0	0	0	0	0	0	0	0	0	0	0	0	0	0	0	0	0	0	0	0	0	0	0	0	0	0	0	0	0	0	0	0	0	0	0	0	0	0	0	0
Sulfurous acid, 2-ethylhexyl octadecyl ester	0	0	0	0	0	0	0	0	0	0	0	0	0	0	0	0	0	0	0	0	0	0	0	0	0	0	0	0	0	0	0	18.5318	0	0	0	0	0	0	0	0	0	0	0	0	0	0	0	0	0
Nonane	0	0	0	0	0	0	0	0	0	0	0	0	0	0	0	0	0	0	0	0	0	0	0	0	0	0	0	0	0	0	0	0	0	0	0	0	0	0	0	0	15.9143	0	0	0	0	0	0	15.7411	0
Bicyclo[4.1.0]heptan-2-ol, 1.beta.-(3-methyl-1,3-butadienyl)-2.alpha.,6.beta.-dimethyl-3.beta.-acetoxy-	0	0	0	0	0	0	0	0	0	0	0	0	0	0	0	0	0	0	0	0	0	0	0	0	0	0	0	0	0	0	0	0	0	0	0	0	0	0	0	0	0	0	0	0	0	0	0	0	0
3-Heptene, 2,2,3,5,6-pentamethyl-	0	0	0	0	0	0	0	0	0	0	0	0	0	0	0	0	0	0	0	0	0	0	0	0	0	0	0	0	0	0	0	0	0	0	0	0	0	0	0	0	0	0	0	0	0	0	0	0	0
Sulfurous acid, hexadecyl pentyl ester	0	0	0	0	0	0	0	0	0	0	0	0	0	0	0	0	0	0	0	0	0	0	0	0	0	0	0	0	0	0	0	0	0	0	0	0	0	0	0	0	0	0	0	0	0	0	0	0	0
Sulfurous acid, 2-propyl tetradecyl ester	0	0	0	0	0	0	0	0	0	0	0	0	0	0	0	0	0	0	0	0	0	0	0	0	0	0	0	0	0	0	0	0	0	0	0	0	0	0	0	0	0	0	0	0	0	0	0	0	0
geranyl-.alpha.-terpinene	0	0	0	0	0	0	0	0	0	0	0	0	0	0	0	0	0	0	0	0	0	0	0	0	0	0	0	0	0	0	0	0	0	0	0	0	0	0	0	0	0	0	0	0	0	0	0	0	0
Nonadecane, 9-methyl-	0	0	0	0	0	0	0	0	0	0	0	0	0	0	0	0	0	0	0	0	0	0	0	0	0	0	0	0	0	0	0	0	0	0	0	0	0	0	0	0	0	0	0	0	0	0	0	0	0
Heptafluorobutyric acid, undecyl ester	0	0	0	0	0	0	0	0	0	0	0	0	0	0	0	0	0	0	0	0	0	0	0	0	0	0	0	0	0	0	0	0	0	0	0	0	0	0	0	0	0	0	0	0	0	0	0	0	0
1-Iodo-2-methylundecane	0	0	0	0	0	0	0	0	0	0	0	0	0	0	0	0	0	0	18.0319	0	0	0	0	0	0	0	0	0	0	0	0	0	0	0	0	0	0	0	0	0	0	0	0	0	0	0	0	0	0
Cyclohexane, 1,2-dimethyl-3-pentyl-4-propyl-	0	0	0	0	0	0	0	0	0	0	0	0	0	0	0	0	0	0	0	0	0	0	0	0	0	0	0	0	0	0	0	0	0	0	0	0	0	0	0	0	0	0	0	0	0	0	0	0	0
Phthalic acid, hept-4-yl isobutyl ester	0	0	0	0	0	0	0	0	0	0	0	0	0	0	0	0	0	0	0	0	0	0	0	0	0	0	0	0	0	0	0	0	0	0	0	0	0	0	0	0	0	0	0	0	0	0	0	0	0
1-Heptadecene	0	0	0	0	0	0	0	0	0	0	0	0	0	0	0	0	0	0	0	0	0	0	0	0	0	0	0	0	0	0	0	0	0	0	0	0	0	0	0	0	0	0	0	0	0	0	0	0	0
Propanoic acid, 2-methyl-, 2-propenyl ester	0	0	0	0	0	0	0	0	0	0	0	0	0	0	0	0	0	0	0	0	0	0	0	0	0	0	0	0	0	0	0	0	0	0	0	0	0	0	0	0	0	0	0	0	0	0	0	0	0
Cyclopropane, 1,1,2,2-tetramethyl-	0	0	0	0	0	0	0	0	0	0	0	0	0	0	0	0	0	0	0	0	0	0	0	0	0	0	0	0	0	0	0	16.6924	0	0	0	0	0	0	0	0	0	0	0	0	0	0	0	0	0
Trichloroacetic acid, hexadecyl ester	0	0	0	0	0	0	0	0	0	0	0	0	0	0	0	0	0	0	0	0	0	0	0	0	0	0	0	0	0	0	0	0	0	0	0	0	0	0	0	0	0	0	0	0	0	0	0	0	0
5-Decyne	0	0	0	0	0	0	0	0	0	0	0	0	0	0	0	0	0	0	0	0	0	0	0	0	0	0	0	0	0	0	0	0	0	0	0	0	0	0	0	0	0	0	0	0	0	0	0	0	0
Cyclohexane, nitro-	0	0	0	0	0	0	0	0	0	0	0	0	0	0	0	0	0	0	0	16.5203	0	0	0	0	0	0	0	0	0	0	0	0	0	0	0	0	0	0	0	0	0	0	0	0	0	0	0	0	0
Phosphonofluoridic acid, (1-methylethyl)-, octyl ester	0	0	0	0	0	0	0	0	0	0	0	0	0	0	0	0	0	0	0	0	0	0	0	0	0	0	0	0	0	0	0	0	0	0	0	0	0	0	0	0	0	0	0	0	0	0	0	0	0
1-Octadecanol	0	0	0	0	0	0	0	0	0	0	0	0	0	0	0	0	0	0	0	0	0	0	0	0	0	0	0	0	0	0	0	0	0	0	0	0	0	0	0	0	0	0	0	0	0	0	0	0	0
Diisopropylcyanamide	0	0	0	0	0	0	0	0	0	0	0	0	0	0	0	0	0	0	0	0	0	0	0	0	0	0	0	0	0	0	0	0	0	0	0	0	0	0	0	0	0	0	0	0	0	0	0	0	0
Cyclohexanol, 1-methyl-4-(1-methylethenyl)-, acetate	0	0	0	0	0	0	0	0	0	0	0	0	0	0	0	0	0	0	0	0	0	0	0	0	0	0	0	0	0	0	0	0	0	0	0	0	0	0	0	0	0	0	0	0	0	0	0	0	0
Acetic acid, 1-[2-(2,2,6-trimethyl-bicyclo[4.1.0]hept-1-yl)-ethyl]-vinyl ester	0	0	0	0	0	0	0	0	0	0	0	0	0	0	0	0	0	0	0	20.2751	0	0	0	0	0	0	0	0	0	0	0	0	20.2117	0	0	0	0	0	0	0	0	0	0	0	0	0	0	0	0
Oxalic acid, 6-ethyloct-3-yl ethyl ester	0	0	0	0	0	0	0	0	0	0	0	0	0	0	0	0	0	0	0	0	0	0	0	0	0	0	0	0	0	0	0	0	0	0	0	0	0	0	0	0	0	0	0	0	0	0	0	0	0
1-Dodecanol, 2-methyl-, (S)-	0	0	0	0	0	0	0	0	0	0	0	0	0	0	0	0	0	0	0	0	0	0	0	0	0	0	0	0	0	0	0	0	0	0	0	0	0	0	0	0	0	0	0	0	0	0	0	0	0
Cyclooctane, tetradecyl-	0	0	0	0	0	0	0	0	0	0	0	0	0	0	0	0	0	0	0	0	0	0	0	0	0	0	0	0	0	0	0	0	0	0	0	0	0	0	0	0	0	0	0	0	0	0	0	0	0
Pentadecane, 2,6,10,14-tetramethyl-	0	0	0	0	0	0	0	0	0	0	0	0	0	0	0	0	0	0	0	0	0	0	0	0	0	0	0	0	0	0	0	0	0	0	0	0	0	0	0	0	0	0	0	0	0	0	0	0	0
Cyclohexane, 1,5-diethenyl-2,3-dimethyl-, (1.alpha.,2.beta.,3.beta.,5.beta.)-	0	0	0	0	0	0	0	0	0	0	0	0	0	0	0	0	0	0	0	0	0	0	0	0	0	0	0	0	0	0	0	0	0	0	0	0	0	0	0	0	0	0	0	0	0	0	0	0	0
Decane, 6-ethyl-2-methyl-	0	0	0	0	0	0	0	0	0	0	0	0	0	0	0	0	0	0	0	0	0	0	0	0	0	0	0	0	0	0	0	0	0	0	0	0	0	0	0	0	0	0	0	0	0	0	0	0	0
Phthalic acid, di(6-methylhept-2-yl) ester	0	0	0	0	0	0	0	0	0	0	0	0	0	0	0	0	0	0	0	0	0	0	0	0	0	0	0	0	0	15.3283	0	0	0	0	0	0	0	0	0	0	0	0	0	0	0	0	0	0	0
Benzene, (1-pentylheptyl)-	0	15.6324	16.7324	0	17.124	0	17.1419	14.8584	16.5365	15.6272	0	0	16.1265	15.8818	16.0806	0	0	0	15.7816	0	0	0	15.4751	0	15.982	15.7612	15.926	15.797	15.6052	0	16.2733	0	15.2471	0	0	0	0	16.3556	0	16.0843	15.4907	0	16.3506	16.06	15.9863	16.4477	0	15.3791	0
Sulfurous acid, 2-pentyl tetradecyl ester	0	0	0	0	0	0	0	0	0	0	0	0	0	0	0	0	0	0	0	0	0	0	0	0	0	0	0	0	0	0	0	0	0	0	0	0	0	0	0	0	0	0	0	0	0	0	0	0	0
3-Ethyl-6-trifluoroacetoxyoctane	0	0	0	0	0	0	0	0	0	0	0	0	0	0	0	0	0	0	0	0	0	0	0	0	0	0	0	0	0	0	0	0	0	0	0	0	0	0	0	0	0	0	0	0	0	0	0	0	0
Octane, 2,6,6-trimethyl-	0	0	0	0	0	0	0	0	0	0	0	0	0	0	0	0	0	0	0	0	0	0	0	0	0	0	14.7713	0	0	0	0	0	0	0	0	0	0	0	0	0	0	0	0	0	0	0	0	0	0
1-Undecene, 7-methyl-	0	0	0	0	0	0	0	0	0	0	0	0	0	0	0	0	0	0	0	0	0	0	0	0	0	0	0	0	0	0	0	0	0	0	0	0	0	0	0	0	0	0	0	0	0	0	0	0	0
Nonane, 5-(1-methylpropyl)-	0	0	0	0	0	0	0	0	0	0	0	0	0	0	0	0	0	0	0	0	0	0	0	0	0	0	0	0	0	0	0	0	0	0	0	0	0	0	0	0	0	0	0	0	0	0	0	0	0
Heptane, 2,4-dimethyl-	0	0	0	0	0	0	0	0	0	0	0	0	0	0	0	0	0	0	0	0	0	0	0	0	0	0	0	0	0	0	0	0	0	0	0	0	0	0	0	0	0	0	0	0	0	0	18.211	0	0
1,19-Eicosadiene	0	0	0	0	0	0	0	0	0	0	0	0	0	0	0	0	0	0	0	0	0	22.8544	0	0	0	0	0	0	0	0	22.6078	0	0	0	0	0	23.4249	0	23.0842	0	0	0	0	0	0	0	0	0	0
Naphthalene, 1,2,3,5,6,8a-hexahydro-4,7-dimethyl-1-(1-methylethyl)-, (1S-cis)-	0	0	0	0	0	0	0	0	0	0	0	0	0	0	0	0	0	0	0	0	0	0	0	0	0	0	0	0	0	0	0	0	0	0	0	0	0	0	0	0	0	0	0	0	0	0	0	0	0
Tridecane, 4-methyl-	0	0	0	0	0	0	0	0	0	0	0	0	0	0	0	0	0	0	0	0	0	0	0	0	0	0	0	0	0	0	0	0	0	0	0	0	0	0	0	0	0	0	0	0	0	0	0	0	0
Sulfurous acid, butyl undecyl ester	0	0	0	0	0	0	0	0	0	0	0	0	0	0	0	0	0	0	0	0	0	0	0	0	0	0	0	0	0	0	0	0	0	0	0	0	0	0	0	0	0	0	0	0	0	0	0	0	0
2-Ethyl-1-dodecanol	0	0	0	0	0	0	0	0	0	0	0	0	0	0	0	0	0	0	0	0	0	0	0	0	0	0	0	0	0	0	0	0	0	0	0	0	0	0	0	0	0	0	0	0	0	0	0	0	0
3-Buten-2-ol, 2-methyl-	0	0	0	0	0	0	0	0	0	0	0	0	0	0	0	0	0	0	0	0	0	0	0	0	0	0	0	0	0	0	0	0	0	0	0	0	0	0	0	0	0	0	0	0	0	0	0	0	0
Formic acid, undecyl ester	0	0	0	0	0	0	0	0	0	0	0	0	0	0	0	0	0	0	0	0	0	0	0	0	0	0	0	0	0	0	0	0	0	0	0	0	0	0	0	0	0	0	0	0	0	0	0	0	0
Cyclobutanecarboxylic acid, 2-propenyl ester	0	0	0	0	0	0	0	0	0	0	0	0	0	0	0	0	0	0	0	0	0	0	0	0	0	0	0	0	0	0	0	0	0	0	0	0	0	0	0	0	0	0	0	0	0	0	0	0	0
1-Nonene, 4,6,8-trimethyl-	0	0	0	0	0	0	0	0	0	0	0	0	0	0	0	0	0	0	0	0	0	0	0	0	0	0	0	0	0	0	0	0	0	0	0	0	0	0	0	0	0	0	0	0	0	0	0	0	0
Ethanone, 1-cyclohexyl-	0	0	0	0	0	0	0	0	0	0	0	0	0	0	0	0	0	0	0	0	0	0	0	0	0	0	0	0	0	0	0	0	0	0	0	0	0	0	0	0	0	0	0	0	0	0	0	0	0
N-(7,7-Dimethyl-2-oxobicyclo[2.2.1]hept-1-yl)methanesulfonamide	0	0	0	0	0	0	0	0	0	0	0	0	0	0	0	0	0	0	0	0	0	0	0	0	0	0	0	0	0	0	0	0	0	0	0	0	0	0	0	0	0	0	0	0	0	0	0	0	0
Bicyclo[4.3.0]nonane, 7-methylene-2,4,4-trimethyl-2-vinyl-	0	0	0	0	0	0	0	0	0	0	0	0	0	0	0	0	0	0	0	0	0	0	0	0	0	0	0	0	0	0	0	0	0	0	0	0	0	0	0	0	0	0	0	0	18.4741	0	0	0	0
Sulfurous acid, 2-ethylhexyl pentyl ester	0	0	0	0	0	0	0	0	0	0	0	0	0	0	0	0	0	0	0	0	0	0	0	0	0	0	0	0	0	0	0	0	0	0	0	0	0	0	0	0	0	0	0	0	0	0	0	0	0
Acetoxyacetic acid, 3-methylbut-2-enyl ester	0	0	0	0	0	0	0	0	0	0	0	0	0	0	0	0	0	0	0	0	0	0	0	0	0	0	0	0	0	0	0	0	0	0	0	0	0	0	0	0	0	0	0	0	0	0	0	0	0
Cyclohexene, 1-butyl-	0	0	0	0	0	0	0	0	0	0	0	0	0	0	0	0	0	0	0	0	0	0	0	0	0	0	0	0	0	0	0	0	0	0	0	0	0	0	0	0	0	0	0	0	0	0	0	0	0
2-Pentanone	0	0	0	0	0	0	0	0	0	0	0	0	0	0	0	0	0	0	0	0	0	16.7827	0	0	0	0	0	0	0	0	0	0	0	0	0	0	0	0	0	0	17.9097	0	0	0	0	0	0	0	0
Undecane, 5-ethyl-	0	0	0	0	0	0	0	0	0	0	0	0	0	0	0	0	0	0	0	0	0	0	0	0	0	0	0	0	0	0	0	0	0	0	0	0	0	0	0	0	0	0	0	0	0	0	0	0	0
1,5-Heptadien-4-one, 3,3,6-trimethyl-	0	0	0	0	0	0	0	0	0	0	0	0	0	0	0	0	0	0	0	0	0	0	0	0	0	0	0	0	0	0	0	0	0	0	0	0	0	0	0	0	0	0	0	0	0	0	0	0	0
Azulene, 1,2,3,5,6,7,8,8a-octahydro-1,4-dimethyl-7-(1-methylethenyl)-, [1S-(1.alpha.,7.alpha.,8a.beta.)]-	0	0	0	0	0	0	0	0	0	0	0	0	0	0	0	0	0	0	0	0	0	0	0	0	0	0	0	0	0	0	0	0	0	0	0	0	0	0	0	0	0	0	0	0	0	0	0	0	0
3,3-Diethoxy-1-propyne	0	16.7177	0	16.5774	0	0	0	0	0	0	0	0	0	0	0	16.5817	0	0	0	0	0	0	0	16.3829	0	0	0	0	0	0	0	0	0	0	0	0	0	0	0	0	16.3893	0	0	0	0	0	0	0	0
Decane, 3-ethyl-3-methyl-	0	0	0	0	0	0	0	0	0	0	0	0	0	0	0	0	0	0	0	0	0	0	0	0	0	0	0	0	0	0	0	0	15.752	0	0	0	0	0	0	0	0	0	0	0	0	0	0	0	0
3,5-Dimethyldodecane	0	0	0	0	0	0	0	0	0	0	0	0	0	0	0	0	0	0	0	0	0	0	0	0	0	0	0	0	0	0	0	0	0	0	0	0	0	0	0	0	0	0	0	0	0	0	0	0	0
3-Buten-2-ol, 2,3-dimethyl-	0	0	0	0	0	0	0	0	0	0	0	0	0	0	0	0	0	0	0	0	0	0	0	0	0	0	0	0	0	0	0	0	0	0	0	0	0	0	0	0	0	0	0	0	0	0	0	0	0
trans,trans-1,6-Dimethylspiro[4.5]decane	0	0	0	0	0	0	0	0	0	0	0	0	0	0	0	0	0	0	0	0	0	0	0	0	0	0	0	0	0	0	0	0	0	0	0	0	0	0	0	0	0	0	0	0	0	0	0	0	0
Nonacosane	0	0	22.8213	0	21.2178	0	22.0564	0	21.3086	0	21.7341	0	0	0	0	0	21.4264	0	21.009	0	0	0	21.6958	0	21.7815	0	21.0958	0	0	0	0	0	0	0	0	21.3852	0	0	0	0	0	21.1028	0	0	0	21.3855	0	21.4467	0
1-Hexene, 3,3,5-trimethyl-	0	0	0	0	0	0	0	0	0	0	0	0	0	0	0	0	0	0	0	0	0	0	0	0	0	0	0	0	0	0	0	0	0	0	0	0	0	0	0	0	0	0	0	0	0	0	0	0	0
Fucosterol	0	0	0	0	0	0	0	0	0	0	0	0	0	0	0	0	0	18.6213	0	17.9508	0	0	0	0	0	0	0	0	0	0	0	0	0	0	0	0	0	0	0	0	0	0	0	0	0	0	0	0	0
Isophthalaldehyde	0	0	0	0	0	0	0	0	0	0	0	0	0	0	0	14.8944	0	0	0	0	0	0	0	0	0	0	0	0	0	0	0	0	0	0	0	0	0	0	0	0	0	0	0	0	0	0	0	0	0
Benzene, (1-propylnonyl)-	0	0	16.7621	0	16.5349	0	16.9655	0	16.519	0	0	0	0	15.9289	0	0	0	0	0	0	0	0	0	0	0	0	0	0	0	0	0	0	0	0	0	0	0	0	0	15.9719	0	0	15.9205	0	16.6083	16.5005	0	0	0
2,6-Bis(1,1-dimethylethyl)-4-(1-oxopropyl)phenol	0	0	0	0	15.3837	0	14.4016	0	0	0	0	0	0	0	0	0	0	0	14.0718	0	0	0	14.344	0	13.977	0	0	0	0	0	0	0	0	0	0	0	0	0	0	0	0	0	0	0	0	0	0	0	0
.gamma.-Sitosterol	0	17.707	0	0	0	18.3938	17.4521	0	0	0	0	0	0	0	17.7471	0	0	0	0	0	0	0	0	0	0	0	0	0	0	0	0	0	0	0	0	0	0	0	0	0	0	0	0	18.0669	0	17.7711	0	17.5513	0
2(3H)-Naphthalenone, 4,4a,5,6,7,8-hexahydro-4,4a-dimethyl-6-(1-methylethenyl)-	0	0	0	0	0	0	0	0	0	0	0	0	0	0	0	0	0	0	0	0	0	0	0	0	0	0	0	0	0	0	0	0	0	0	0	0	0	0	0	0	0	0	0	0	0	0	0	0	0
1-Heptatriacotanol	20.2434	0	20.327	0	20.9592	0	20.9505	0	20.9333	0	20.9568	0	20.6348	0	20.122	0	20.6139	0	0	0	19.9212	0	20.4848	0	20.542	0	20.0919	0	20.2434	0	0	0	0	20.3775	0	20.9778	0	20.6997	0	20.3002	0	20.6751	0	20.3616	0	20.5569	0	20.7533	0
Morpholine, 4-phenyl-	17.9656	0	18.1755	0	18.3677	0	18.0578	0	18.3162	0	18.0886	0	17.9389	0	17.9998	0	18.1243	0	18.1521	0	18.0276	0	17.8885	0	18.0703	0	18.0224	0	17.9352	0	0	0	0	17.3715	0	17.6279	0	18.0108	0	17.5765	0	18.0081	0	17.7529	0	18.0134	0	18.0409	0
Benzene, (1-butyloctyl)-	0	0	16.2691	0	16.7748	0	17.453	0	15.9747	15.7897	0	0	15.7713	16.209	0	0	15.9182	0	0	0	0	0	15.9467	15.8379	0	0	0	15.9753	16.1107	0	16.1303	0	0	0	0	0	0	0	0	16.0704	15.7245	15.7509	15.6421	0	16.481	16.7135	0	0	0
2-Heptadecenal	0	0	0	0	0	0	0	0	0	0	0	0	0	0	0	0	0	0	0	0	0	0	0	0	0	0	0	0	0	0	0	0	0	0	0	0	0	0	0	0	0	0	0	0	0	0	0	0	0
7,8-Epoxy-.alpha.-ionone	0	0	0	0	0	0	0	0	0	0	0	0	0	0	0	0	0	0	0	0	0	0	0	0	0	0	0	0	0	0	0	0	0	0	0	0	0	0	0	0	0	0	0	17.8699	0	19.2752	0	17.8516	0
Naphthalene, decahydro-1,5-dimethyl-	0	0	0	0	0	0	0	0	0	0	0	0	0	0	0	0	0	0	0	0	0	0	0	0	0	0	0	0	0	0	0	0	0	0	0	0	0	0	0	0	0	0	0	0	0	0	0	0	0
3-Undecyne	0	0	0	0	0	0	0	0	0	0	0	0	0	0	0	0	0	0	0	0	0	0	0	0	0	0	0	0	0	0	0	0	0	0	0	0	0	0	0	0	0	0	0	0	0	0	0	0	0
Fumaric acid, ethyl 2-methylallyl ester	0	0	0	0	0	0	0	0	0	0	0	0	0	0	0	0	0	0	0	16.3559	0	16.0554	0	15.8528	0	0	0	0	0	0	0	0	16.1192	0	0	0	0	0	0	0	0	0	16.3368	0	0	0	0	0	0
5,9-Undecadien-2-one, 6,10-dimethyl-, (Z)-	0	0	0	0	0	0	0	0	0	0	0	16.3612	0	16.2922	0	16.7305	0	16.4625	0	0	0	0	0	0	0	16.7383	0	16.7498	0	0	0	15.9364	16.4776	0	0	0	0	0	0	0	16.1785	0	0	0	16.1517	0	0	0	0
Benzene, (1-methyldecyl)-	0	0	0	0	16.202	0	16.555	0	0	0	0	0	0	0	0	0	0	0	0	0	0	0	0	0	0	0	0	0	15.48	0	15.6209	0	0	0	0	0	0	0	0	16.0159	0	0	15.788	0	15.7445	15.7711	0	0	0
7-Oxabicyclo[4.1.0]heptane, 1-methyl-4-(2-methyloxiranyl)-	0	0	0	0	18.5192	0	18.4136	0	18.7227	0	18.6576	0	0	0	17.9391	0	0	0	0	0	0	0	0	0	0	0	0	0	0	0	0	0	0	18.3216	0	0	0	0	0	0	0	0	0	18.2953	0	18.1518	0	0	0
2-Cyclohexen-1-one, 4-(3-hydroxybutyl)-3,5,5-trimethyl-	0	0	0	0	0	0	0	0	0	0	0	0	0	0	0	0	0	17.4111	0	0	0	0	0	0	0	0	0	0	0	0	0	0	0	0	0	0	0	0	0	0	17.1904	0	0	0	0	0	0	0	0
Hentriacontane	0	0	0	0	0	0	0	0	0	0	0	0	0	0	0	0	0	0	0	0	0	0	0	0	0	0	0	0	0	0	0	0	0	0	0	0	0	0	0	0	0	0	0	0	0	0	0	0	0
Propanoic acid, 2-methyl-, 3-hydroxy-2,4,4-trimethylpentyl ester	0	0	0	0	15.2455	0	14.3747	0	0	0	0	0	13.11	0	0	0	0	0	14.642	0	0	0	0	0	0	0	0	0	14.5051	0	0	0	0	0	0	0	0	0	0	0	0	0	0	0	0	0	0	13.9197	0
5,6,6-Trimethyl-5-(3-oxobut-1-enyl)-1-oxaspiro[2.5]octan-4-one	0	0	0	0	0	0	0	0	0	0	0	0	0	0	0	0	0	0	0	0	0	0	0	0	0	0	0	0	0	0	0	0	0	0	0	0	0	0	0	0	0	0	0	21.0019	0	20.9249	0	0	0
7,11-Dimethyldodeca-2,6,10-trien-1-ol	0	0	0	0	0	0	0	0	0	0	0	0	0	0	0	0	0	0	0	17.2255	0	0	0	0	0	0	0	0	0	0	0	0	0	0	0	0	0	0	0	0	0	0	0	0	0	0	0	0	0
Undecane, 5,6-dimethyl-	0	0	0	0	0	0	0	0	0	0	0	0	0	0	0	0	0	0	0	0	0	0	0	0	0	0	0	0	0	0	0	0	0	0	0	0	0	0	0	0	0	0	0	0	0	0	0	0	0
Hexanoic acid, 3-ethyl-, methyl ester	0	0	0	0	0	0	0	0	0	0	0	0	0	0	0	0	0	0	0	0	0	0	0	0	0	0	0	0	0	0	0	0	0	0	0	0	0	0	0	0	0	0	0	0	0	0	0	0	0
Phthalic acid, di(2-propylpentyl) ester	19.7249	0	19.7947	0	20.1771	0	20.0257	0	20.09	0	19.9801	0	19.9066	0	19.929	0	19.8108	0	19.8422	0	19.7932	0	19.7567	0	19.7429	0	19.6647	0	19.6664	0	0	0	0	19.0661	0	19.5989	0	19.6398	0	19.3113	0	19.6254	0	19.6794	0	19.6718	0	19.7059	0
Caparratriene	0	0	0	0	0	0	0	0	0	0	0	0	0	0	0	0	0	0	0	0	0	0	0	0	0	0	0	0	0	0	0	0	0	0	0	0	0	0	0	0	0	0	0	0	0	0	0	0	0
Cis-8-methyl-exo-tricyclo[5.2.1.0(2.6)]decane	0	0	0	0	0	0	0	0	0	0	0	0	0	0	0	0	0	0	0	0	0	0	0	0	0	0	0	0	0	0	0	0	0	0	0	0	0	0	0	0	0	0	0	0	0	0	0	0	0
Benzophenone	0	0	0	0	0	0	0	0	0	0	0	0	0	0	0	0	0	0	0	0	0	0	0	0	0	0	0	0	0	0	0	0	0	0	0	0	0	0	0	0	0	0	0	0	0	0	0	0	0
1-Tetradecanol	0	0	0	0	0	0	0	0	0	0	0	0	0	0	0	0	0	0	0	0	0	0	0	0	0	0	0	0	0	0	0	0	0	0	0	0	0	0	0	0	0	0	0	0	0	0	0	0	0
Spiro[4.5]decan-7-one, 1,8-dimethyl-8,9-epoxy-4-isopropyl-	0	0	0	0	0	0	0	0	0	0	0	0	0	0	0	0	0	0	0	0	0	0	0	0	0	0	0	0	0	0	0	0	0	0	0	22.0865	0	0	0	0	0	0	0	0	0	0	0	0	0
Heptafluorobutyric acid, n-tetradecyl ester	0	0	0	0	0	0	0	0	0	0	0	0	0	0	0	0	0	0	0	0	0	0	0	0	0	0	0	0	0	0	0	0	0	0	0	0	0	0	0	0	0	0	0	0	0	0	0	0	0
1-Methylcycloheptene	0	0	0	0	0	0	0	0	0	0	0	0	0	0	0	0	0	0	0	0	0	0	0	0	0	0	0	0	0	0	0	0	0	0	0	0	0	0	0	0	0	0	0	0	0	0	0	0	0
Sulfurous acid, butyl heptadecyl ester	0	0	0	0	0	0	0	0	0	0	0	0	0	0	0	0	0	0	0	0	0	0	0	0	0	0	0	0	0	0	0	0	0	0	0	0	0	0	0	0	0	0	0	0	0	0	0	0	21.3457
Phthalic acid, 6-ethyl-3-octyl butyl ester	0	0	0	0	0	0	0	0	0	0	0	0	0	0	0	0	0	0	0	0	0	0	0	0	0	0	0	0	0	0	0	0	0	0	0	0	0	0	0	0	0	0	0	0	0	0	0	0	0
3,3-Diisopropylazetidin-2,4-dione	0	0	0	0	0	0	0	0	0	0	0	0	0	0	0	0	0	0	0	0	0	0	0	0	0	0	0	0	0	0	0	0	0	0	0	0	0	0	0	0	0	0	0	0	0	0	0	0	0
Cyclohexane, ethenyl-	0	0	0	0	0	0	0	0	0	0	0	0	0	0	0	0	0	0	0	0	0	0	0	0	0	0	0	0	0	0	0	0	0	0	0	0	0	0	0	0	0	0	0	0	0	0	0	0	0
Trichloroacetic acid, undecyl ester	0	0	0	0	0	0	0	0	0	0	0	0	0	0	0	0	0	0	0	0	0	0	0	0	0	0	0	0	0	0	0	0	0	0	0	0	0	0	0	0	0	0	0	0	0	0	0	0	0
(1S,6R,9S)-5,5,9,10-Tetramethyltricyclo[7.3.0.0(1,6)]dodec-10(11)-ene	0	0	0	0	0	0	0	0	0	0	0	0	0	0	0	0	0	0	0	0	0	0	0	0	0	0	0	0	0	0	0	0	0	0	0	0	0	0	0	0	0	0	0	0	0	0	0	0	0
Sulfurous acid, decyl 2-ethylhexyl ester	0	0	0	0	0	0	0	0	0	0	0	0	0	0	0	0	0	0	0	0	0	0	0	0	0	0	0	0	0	0	0	0	0	0	0	0	0	0	0	0	0	0	0	0	0	0	0	0	0
Di-sec-butyl phthalate	0	0	0	0	0	0	0	0	0	0	0	0	0	0	0	0	0	0	0	0	0	0	0	0	0	0	0	0	0	0	0	0	0	0	0	0	0	0	0	0	0	0	0	0	0	0	0	0	0
5-Eicosene, (E)-	0	0	0	0	0	0	0	0	0	0	0	0	0	0	0	0	0	0	0	0	0	0	0	0	0	0	0	0	0	0	0	0	0	0	0	0	0	0	0	0	0	0	0	0	0	0	0	0	0
2-methyltetracosane	0	0	0	0	17.3957	0	0	0	0	0	0	0	0	0	0	0	0	0	0	0	0	0	0	0	0	0	0	0	18.319	0	0	0	0	0	0	0	0	0	0	0	0	0	0	0	0	0	0	0	0
Bicyclo[5.2.0]nonane, 4-methylene-2,8,8-trimethyl-2-vinyl-	0	0	0	0	0	0	0	0	0	18.961	0	0	0	0	0	0	0	0	0	0	0	0	0	0	0	0	0	0	0	0	0	0	0	0	0	0	0	0	0	0	0	0	0	0	0	0	0	0	0
2-Hexadecene, 3,7,11,15-tetramethyl-, [R-[R*,R*-(E)]]-	0	0	0	0	0	0	0	0	0	0	0	0	0	0	0	0	0	0	0	0	0	0	0	0	0	0	0	0	0	0	0	0	0	0	0	0	0	0	0	0	0	0	0	0	0	0	0	0	0
Hexane, 2,4-dimethyl-	0	0	0	0	0	0	0	0	0	0	0	0	0	0	0	0	15.4658	0	14.8516	0	0	0	0	0	14.9537	0	0	0	0	0	0	0	0	15.6815	0	0	0	0	0	0	0	0	0	0	0	0	0	0	0
1-Pentanol, 2-methyl-	0	0	0	0	0	0	0	0	0	0	0	0	0	0	0	0	0	0	0	0	0	0	0	0	0	0	0	0	0	0	0	0	0	0	0	0	0	0	0	0	0	0	0	0	0	0	16.9679	0	0
1-Hexadecyn-3-ol, 3,7,11,15-tetramethyl-	0	0	0	0	0	0	0	0	0	0	0	0	0	0	0	0	0	0	0	0	0	0	0	0	0	0	0	0	0	0	0	0	0	0	0	0	0	0	0	0	0	0	0	0	0	0	19.8981	0	0
(+)-.gamma.-Tocopherol, O-methyl-	0	0	0	0	0	0	0	0	0	0	0	0	0	0	0	0	0	0	0	0	0	0	0	0	0	0	0	0	0	20.6063	0	0	0	0	0	0	0	0	0	0	0	0	0	0	0	0	0	0	21.6039
Campesterol	0	19.8936	0	19.417	0	19.6064	0	19.4491	0	19.0429	0	0	0	18.4104	0	19.9359	0	19.4294	0	19.2927	0	0	0	0	0	19.3076	0	0	0	0	18.8071	0	0	0	0	0	0	0	0	0	0	0	0	0	0	0	0	0	18.3863
Phthalic acid, cyclobutyl isobutyl ester	0	0	0	0	0	0	0	0	0	0	0	0	0	0	0	0	0	0	0	0	0	0	0	0	0	0	0	0	0	0	0	0	0	0	0	0	0	0	0	0	0	0	0	0	0	0	0	0	15.3645
22-Ketocholesterol	0	0	0	0	0	0	0	0	0	0	0	0	0	0	0	0	0	0	0	0	0	0	0	0	0	0	0	0	0	0	0	0	0	0	0	0	18.561	0	0	0	0	0	0	0	0	0	0	0	0
.gamma.-Ergostenol	18.3347	0	18.9945	0	18.7372	0	19.5786	0	19.0759	0	18.8907	0	0	0	0	0	18.4337	0	18.3631	0	0	19.056	0	18.979	19.3382	0	0	0	0	0	0	0	18.9217	18.6846	0	18.5858	0	0	0	18.0514	0	0	18.4491	0	0	0	0	0	0
Globulol	0	0	0	0	20.4151	0	0	0	0	0	0	0	0	0	0	0	0	0	0	0	0	0	0	0	0	0	0	0	0	0	0	0	0	0	0	0	0	0	0	0	0	20.6259	0	0	0	0	0	0	0
2,6-Dimethylbenzaldehyde	0	0	0	0	0	0	0	0	0	0	0	0	0	0	0	0	0	0	0	0	0	0	0	0	0	0	0	0	0	0	0	0	0	0	0	0	0	0	0	0	0	0	0	0	0	0	0	0	0
Tricyclo[3.1.0.0(2,4)]hexane, 3,6-diethyl-3,6-dimethyl-, trans-	0	0	0	0	0	0	0	0	0	0	0	0	0	0	0	0	0	0	0	0	0	0	0	0	0	0	0	0	0	0	0	0	0	0	0	0	0	0	0	0	0	0	0	0	0	0	0	0	0
Undecane, 2-cyclohexyl-	0	0	0	0	0	0	0	0	0	0	0	0	0	0	0	0	0	0	0	0	0	0	0	0	0	0	0	0	0	0	0	0	0	0	0	0	0	0	0	0	0	0	0	0	0	0	0	0	0
Cyclohexene, 4-methylene-1-(1-methylethyl)-	0	0	0	0	0	0	0	0	0	0	0	0	0	0	0	0	0	0	0	0	0	0	0	15.8387	0	0	0	0	16.4343	0	15.4509	0	0	0	0	0	0	0	0	0	0	0	0	0	0	0	0	0	0
Undecane, 3-ethyl-	0	0	0	0	0	0	0	0	0	0	0	0	0	0	0	0	0	0	0	0	0	0	0	0	0	0	0	0	0	0	0	0	0	0	0	0	0	0	0	0	0	0	0	0	0	0	0	0	0
6-Dodecyne	0	0	0	0	0	0	0	0	0	0	0	0	0	0	0	0	0	0	0	0	0	0	0	0	0	0	0	0	0	0	0	0	0	0	0	0	0	0	0	0	0	0	0	0	0	0	0	0	0
2,6,11-Tridecatrien-10-ol, 2,6,10-trimethyl-	0	0	0	0	0	0	0	0	0	0	0	0	0	0	0	0	0	0	0	0	0	0	0	0	0	0	0	0	0	0	0	0	0	0	0	0	0	0	0	0	0	0	0	0	0	0	0	0	0
2-Pentene, 4,4-dimethyl-, (Z)-	0	0	0	0	0	0	0	0	0	0	0	0	0	0	0	0	0	0	0	0	0	0	0	0	0	0	0	0	0	0	0	0	0	0	0	0	0	0	0	0	0	0	0	0	0	0	0	0	0
Dichloroacetic acid, undecyl ester	0	0	0	0	0	0	0	0	0	0	0	0	0	0	0	0	0	0	0	0	0	0	0	0	0	0	0	0	0	0	0	0	0	0	0	0	0	0	0	0	0	0	0	0	0	0	0	0	0
1-Butene, 2,3,3-trimethyl-	0	0	0	0	0	0	0	0	0	0	0	0	0	0	0	0	0	0	0	0	0	0	0	0	0	0	0	0	0	0	0	0	0	0	0	0	0	0	0	0	0	0	0	0	0	0	0	0	0
Phthalic acid, octyl 2-pentyl ester	0	0	0	0	0	0	0	0	0	0	0	0	0	0	0	0	0	0	0	0	0	0	0	0	0	0	0	0	0	0	0	0	0	0	0	0	0	0	0	0	0	0	0	0	0	0	0	0	0
Viridiflorol	0	0	0	0	0	0	0	0	0	0	0	0	0	0	0	0	0	0	0	0	0	0	0	0	0	0	0	0	0	0	0	0	0	0	0	0	0	0	0	0	0	0	0	0	0	0	0	0	0
2,2-Dimethyl-1-(3-oxo-but-1-enyl)-cyclopentanecarboxaldehyde	0	0	0	0	0	0	0	0	0	0	0	0	0	0	0	0	0	0	0	0	0	0	0	0	0	0	0	0	0	0	0	0	0	0	0	0	0	0	0	0	0	0	0	0	0	0	0	0	0
Ledol	0	0	0	0	0	0	0	0	0	0	0	0	0	0	0	0	0	0	0	0	0	0	0	0	0	0	0	0	0	0	0	19.6621	0	18.117	0	0	0	0	0	0	0	0	0	0	0	0	0	0	0
Decane, 2,4-dimethyl-	0	0	15.3525	15.2638	0	15.6914	0	0	0	0	0	15.4576	0	0	0	0	0	0	0	0	15.3718	0	0	0	0	0	0	0	0	0	0	0	0	0	0	0	0	0	0	0	0	0	0	0	0	14.6369	0	0	0
Biphenylene, 1,2,3,6,7,8,8a,8b-octahydro-4,5-dimethyl-	0	0	0	0	0	0	0	0	0	0	0	0	0	0	0	0	0	0	0	0	0	0	0	0	0	0	0	0	0	0	0	0	0	0	0	0	0	0	0	0	0	0	0	0	0	0	0	0	0
Hexane, 2-nitro-	19.2518	19.8789	19.4563	19.9924	0	0	0	0	0	0	0	19.8291	0	0	0	0	0	0	0	19.6954	19.1735	19.5181	0	0	0	0	0	0	0	0	0	0	0	0	0	0	0	0	0	0	0	0	0	18.8742	0	0	0	0	0
Silane, diethylheptyloxyoctadecyloxy-	19.5785	20.1039	20.515	20.1328	20.958	19.4611	20.5363	19.7839	20.2771	19.0776	20.3231	19.4097	20.2041	19.4	20.16	20.433	19.9297	19.654	20.2903	19.2772	20.4344	18.9229	20.2609	18.6654	20.1378	18.652	15.1258	17.8893	20.0694	17.6962	18.4028	18.1349	18.4594	19.6824	0	19.432	0	19.4899	16.9676	19.0785	0	18.5971	16.124	18.5557	0	19.0183	0	19.2655	0
Benzene, (1-ethylnonyl)-	0	0	0	0	16.0009	0	0	0	0	0	0	0	0	0	0	0	0	0	0	0	0	0	0	0	0	0	0	0	0	0	0	0	0	0	0	0	0	0	0	15.5432	0	0	0	0	0	15.9651	0	0	0
Acetic acid, 4a-methyldecahydronaphthalen-1-yl ester	0	0	0	0	0	0	16.9075	0	0	0	0	0	0	0	0	0	0	0	0	0	0	0	0	0	0	16.4126	0	0	0	0	0	0	0	0	0	0	0	0	0	0	0	0	0	0	17.6061	0	0	0	0
9,19-Cyclo-9.beta.-lanostane-3.beta.,25-diol	0	0	0	0	0	0	0	0	0	0	0	0	0	0	0	0	0	0	0	0	0	0	0	0	0	0	0	0	0	0	0	0	0	0	0	0	0	0	0	0	0	0	0	0	0	0	0	0	0
2-(p-Tolylmethyl)-p-xylene	0	0	0	0	0	0	0	0	0	0	0	0	0	0	0	0	0	0	0	0	0	0	0	0	0	0	0	0	0	0	0	0	0	0	0	0	0	0	0	0	0	0	0	0	0	0	0	0	0
Ergost-8(14)-en-3-ol, (3.beta.)-	0	0	0	0	0	0	0	0	0	0	0	0	0	0	0	0	0	0	0	0	0	0	0	0	0	0	0	0	0	0	0	0	0	0	0	0	0	0	0	0	0	0	0	0	0	0	0	0	0
Benzene, (1-propyloctyl)-	0	0	0	0	0	0	15.5638	0	0	0	0	0	0	0	0	0	0	0	0	0	0	0	0	0	0	0	0	0	0	0	0	0	0	0	0	0	0	0	0	15.6502	0	0	0	0	0	0	0	0	0
Benzene, (1-methylundecyl)-	0	15.0343	0	0	0	0	16.9417	0	0	15.2904	0	0	15.6032	15.7408	0	0	0	0	0	0	0	0	0	0	0	15.1157	15.0424	16.0429	0	0	15.5568	0	0	0	0	15.0788	0	0	0	16.0149	15.677	0	15.9761	0	16.0853	15.8526	0	0	0
4,8,12-Tetradecatrienal, 5,9,13-trimethyl-	0	0	0	0	0	0	0	0	0	0	0	0	0	0	0	0	0	0	0	0	0	0	0	0	0	0	0	0	0	0	0	0	0	0	0	0	0	0	0	0	0	0	0	0	0	0	0	0	0
Cyclotetradecane	0	0	0	0	0	0	0	0	0	0	0	0	0	0	0	0	0	0	0	0	0	0	0	0	0	0	0	0	0	0	0	0	0	0	0	0	0	0	0	0	0	0	0	0	0	0	0	0	0
6,11-Dimethyl-2,6,10-dodecatrien-1-ol	0	0	0	0	0	0	0	0	0	0	0	0	0	0	0	0	0	0	0	0	0	0	0	0	0	0	0	0	0	0	0	0	0	0	0	0	0	0	0	0	0	0	0	0	0	0	0	0	0
Nootkatone	0	0	0	0	0	0	0	0	0	0	0	0	0	0	17.6801	0	18.0229	0	0	0	0	0	0	0	0	0	0	0	0	0	0	0	0	0	0	0	0	0	0	0	0	0	0	0	0	0	0	0	0
1-Pentyn-3-ol	0	0	0	0	0	0	0	0	0	0	0	0	0	0	0	0	0	0	0	0	0	0	0	0	0	0	0	0	0	0	0	0	0	0	0	0	0	0	0	0	0	0	0	0	0	0	0	0	0
p-Menth-8-en-3-ol, acetate	0	0	0	0	0	0	0	0	0	0	0	0	0	0	0	0	0	0	0	0	0	0	0	0	0	0	0	0	0	0	0	0	0	0	0	0	0	0	0	0	0	0	0	0	0	0	0	0	0
Cyclohexane, azido-	0	0	0	0	0	0	0	0	0	0	0	0	0	0	0	0	0	0	0	0	0	0	0	0	0	0	0	0	0	0	0	0	0	0	0	0	0	0	0	0	0	0	0	0	0	0	0	0	0
1,2-Benzenedicarboxylic acid, butyl octyl ester	0	0	0	0	0	0	0	0	0	0	0	0	0	0	0	0	0	0	0	0	0	0	0	0	0	0	0	0	0	0	0	0	0	0	0	0	0	0	0	0	0	0	0	0	0	0	0	0	0
Nonane, 2,5-dimethyl-	0	0	0	0	0	0	0	0	0	0	0	0	0	0	0	0	0	0	0	0	0	0	0	0	0	0	0	0	0	0	0	0	0	0	0	0	0	0	0	0	0	0	0	0	0	0	0	0	0
Decane	0	0	0	0	0	0	0	0	0	0	0	0	0	0	15.6922	0	0	0	0	0	0	0	0	0	0	0	0	0	0	0	0	0	0	0	0	0	0	0	0	0	0	0	0	0	0	0	0	0	0
Thiazolo[3,2-a]pyridinium, 8-hydroxy-2,5-dimethyl-, hydroxide, inner salt	0	0	0	0	0	0	0	0	0	0	0	0	0	0	0	0	0	0	0	0	0	0	0	0	0	0	0	0	0	0	0	0	0	0	0	0	0	0	0	0	0	0	0	0	0	0	0	0	0
1-Dodecanol, 2-octyl-	0	0	0	0	0	0	0	0	0	0	0	0	0	0	0	0	0	0	0	0	0	0	0	0	0	0	0	0	0	0	0	0	0	0	0	0	0	0	0	0	0	0	0	0	0	0	0	0	0
Octane, 2,4,6-trimethyl-	0	0	0	0	0	0	0	0	0	0	0	0	0	0	0	0	0	0	0	15.8766	0	0	0	0	0	0	0	0	0	0	0	0	15.408	0	0	0	0	0	15.2214	0	0	0	0	16.2887	0	0	0	0	0
Decane, 2,3,8-trimethyl-	0	0	0	0	0	0	0	0	0	0	0	0	0	0	0	0	0	0	0	0	0	0	0	0	0	0	0	15.3051	0	0	0	0	0	0	0	0	0	0	0	0	0	0	0	0	0	0	0	0	0
Androsta-4,16-dien-3-one	0	0	0	0	0	0	0	0	0	0	0	0	0	0	0	0	0	0	0	0	0	0	0	0	0	0	0	0	0	0	0	0	0	0	0	0	0	0	0	0	0	0	0	0	0	0	0	0	0
2,4-Dimethyldodecane	0	0	0	0	0	0	0	0	0	0	0	0	0	0	0	0	0	0	0	0	0	0	0	0	0	0	0	0	0	0	0	0	0	0	0	0	0	0	0	0	0	0	0	0	0	0	0	0	0
Furan-2-carboxaldehyde, 5-(1-piperidyl)-	0	0	0	0	0	0	0	0	0	0	0	0	0	0	0	0	0	0	0	0	0	0	0	0	0	0	0	0	0	0	0	0	0	0	0	0	0	0	0	0	0	0	0	0	0	0	0	0	0
1-Iodoundecane	0	0	0	0	0	0	0	0	0	0	0	0	0	0	0	0	0	0	0	0	0	0	0	0	0	0	0	0	0	0	0	0	0	0	0	0	0	0	0	0	0	0	0	0	0	0	0	0	0
Nonane, 2-methyl-5-propyl-	0	0	0	0	0	0	0	0	0	0	0	0	0	0	0	0	0	0	0	0	0	0	0	0	0	0	0	0	0	0	0	0	0	0	0	0	0	0	0	0	0	0	0	0	0	0	0	0	0
Cyclohexane, 1,5-diethenyl-2,3-dimethyl-, (1.alpha.,2.alpha.,3.alpha.,5.beta.)-	0	0	0	0	0	0	0	0	0	0	0	0	0	0	0	0	0	0	0	0	0	0	0	0	0	0	0	0	0	0	0	0	0	0	0	0	0	0	0	0	0	0	0	0	0	0	0	0	0
Benzene, (1,3,3-trimethylnonyl)-	0	0	0	0	0	0	0	0	0	0	0	0	0	0	0	0	0	0	0	0	0	0	0	0	0	0	0	0	0	0	0	0	0	0	0	0	0	0	0	0	0	0	0	0	0	0	0	0	0
Cyclohexane, (1,2-dimethylpropyl)-	0	0	0	0	0	0	0	0	0	0	0	0	0	0	0	0	0	0	0	0	0	0	0	0	0	0	0	0	0	0	0	0	0	0	0	0	0	0	0	0	0	0	0	0	0	0	0	0	0
3-Methoxy-2,4,5-trifluorobenzoic acid, 3-methylbutyl-2 ester	0	0	0	0	0	0	0	0	0	0	0	0	0	0	0	0	0	0	0	0	0	0	0	0	0	0	0	0	0	0	0	0	0	0	0	0	0	0	0	0	0	0	0	0	0	0	0	0	0
Undecane, 5-ethyl-5-propyl-	0	0	0	0	0	0	0	0	0	0	0	0	0	0	0	0	0	0	0	0	0	0	0	0	0	0	0	0	0	0	0	0	0	0	0	0	0	0	0	0	0	0	0	0	0	0	0	0	0
Hexyl octyl ether	0	0	0	0	0	0	0	0	0	0	0	0	0	0	0	0	0	0	0	0	0	0	0	0	0	0	0	0	0	0	0	0	0	0	0	0	0	0	0	0	0	0	0	0	0	0	0	0	0
1,5,9-Undecatriene, 2,6,10-trimethyl-, (Z)-	0	0	0	0	0	0	0	0	0	0	0	0	0	0	0	0	0	0	0	0	0	0	0	0	0	17.8648	0	0	0	0	0	0	0	0	0	0	0	0	0	0	0	0	0	0	0	0	0	0	0
9H-Cycloisolongifolene, 8-oxo-	0	0	0	0	0	0	0	0	0	0	0	0	0	0	0	0	0	0	0	0	0	0	0	0	0	0	0	0	0	0	0	0	0	0	0	0	0	0	0	0	0	0	0	0	0	0	0	0	0
Nerolidol 2	0	0	0	0	0	0	0	0	0	0	0	0	0	0	0	0	0	0	0	0	0	0	0	0	0	0	0	0	0	0	0	0	0	0	0	0	0	0	0	0	0	0	0	0	0	0	0	0	0
1,1'-Bicyclopentyl	0	0	0	0	0	0	0	0	0	0	0	0	0	0	0	0	0	0	0	0	0	0	0	0	0	0	0	0	0	0	0	0	0	0	0	0	0	0	0	0	0	0	0	0	0	0	0	0	0
Phosphonofluoridic acid, (1-methylethyl)-, heptyl ester	0	0	0	0	0	0	0	0	0	0	0	0	0	0	0	0	0	0	0	0	0	0	0	0	0	0	0	0	0	0	0	0	0	0	0	0	0	0	0	0	0	0	0	0	0	0	0	0	0
Trichloroacetic acid, tridecyl ester	0	0	0	0	0	0	0	0	0	0	0	0	0	0	0	0	0	0	0	0	0	0	0	0	0	0	0	0	0	0	0	0	0	0	0	0	0	0	0	0	0	0	0	0	0	0	0	0	0
Octane, 4-ethyl-	0	0	0	0	0	0	0	0	0	0	0	0	0	0	0	0	0	0	0	0	0	0	0	0	0	0	0	0	0	0	0	0	0	0	0	0	0	0	0	0	0	0	0	0	0	0	0	0	0
2,3,3-Trimethyl-1-hexene	0	0	0	0	0	0	0	0	0	0	0	0	0	0	0	0	0	0	0	0	0	0	0	0	0	0	0	0	0	0	0	0	0	0	0	0	0	0	0	0	0	0	0	0	0	0	0	0	0
1-Hexadecanol	0	0	0	0	0	0	0	0	0	0	0	0	0	0	0	0	0	0	0	0	0	0	0	0	0	0	0	0	0	0	0	0	0	0	0	0	0	0	0	0	0	0	0	0	0	0	0	0	0
Oxalic acid, 6-ethyloct-3-yl propyl ester	0	0	0	0	0	0	0	0	0	0	0	0	0	0	0	0	0	0	0	0	0	0	0	0	0	0	0	0	0	0	0	0	0	0	0	0	0	0	0	0	0	0	0	0	0	0	0	0	0
Cyclohexaneethanol	0	0	0	0	0	0	0	0	0	0	0	0	0	0	0	0	0	0	0	0	0	0	0	0	0	0	0	0	0	0	0	0	0	0	0	0	0	0	0	0	0	0	0	0	0	0	0	0	0
9,12-Octadecadienoic acid (Z,Z)-	0	0	0	0	0	0	0	0	0	0	0	0	0	0	0	0	0	0	0	0	0	0	0	0	0	0	0	0	0	0	0	0	0	0	0	0	0	0	0	0	0	0	0	0	0	0	0	0	0
Sulfurous acid, hexyl tetradecyl ester	0	0	0	0	0	0	0	0	0	0	0	0	0	0	0	0	0	0	0	0	0	0	0	0	0	0	0	0	0	0	0	0	0	0	0	0	0	0	0	0	0	0	0	0	0	0	0	0	0
Oxirane, 2,2-dimethyl-3-(3,7,12,16,20-pentamethyl-3,7,11,15,19-heneicosapentaenyl)-, (all-E)-	0	0	0	0	0	0	0	0	0	0	0	0	0	0	0	0	0	0	0	0	0	0	0	0	0	0	0	0	0	0	0	0	0	0	0	0	0	0	0	0	0	0	0	0	0	0	0	0	0
Cyclopropane, 1,2-dimethyl-3-pentyl-	0	0	0	0	0	0	0	0	0	0	0	0	0	0	0	0	0	0	0	0	0	0	0	0	0	0	0	0	0	0	0	0	0	0	0	0	0	0	0	0	0	0	0	0	0	0	0	0	0
Tricyclo[6.3.0.0(1,5)]undec-2-en-4-one, 5,9-dimethyl-	0	0	0	0	0	0	0	0	0	0	0	0	0	0	0	0	0	0	17.8407	0	0	0	0	0	0	0	0	0	0	0	0	0	0	0	0	0	0	0	0	0	0	0	0	0	0	0	0	0	0
Trichloroacetic acid, pentadecyl ester	0	0	0	0	0	0	0	0	0	0	0	0	0	0	0	0	0	0	0	0	0	0	0	0	0	0	0	0	0	0	0	0	0	0	0	0	0	0	0	0	0	0	0	0	0	0	0	0	0
Acetic acid, 3-(2,2-dimethyl-6-methylene-cyclohexylidene)-1-methyl-butyl ester	0	0	0	0	0	0	0	0	0	0	0	0	0	0	0	0	0	0	0	0	0	0	0	0	0	0	0	0	0	0	0	0	0	0	0	0	0	0	0	0	0	0	0	0	0	0	0	0	0
Prop-2-yn-1-yl 2-methylbutanoate	0	0	0	0	0	0	0	0	0	0	0	0	0	0	0	0	0	0	0	0	0	0	0	0	0	0	0	0	0	0	0	0	0	0	0	0	0	0	0	0	0	0	0	0	0	0	0	0	0
1,8-Nonadiene	0	0	0	0	0	0	0	0	0	0	0	0	0	0	0	0	0	0	0	0	0	0	0	0	0	0	0	0	0	0	0	0	0	0	0	0	0	0	0	0	0	0	0	0	0	0	0	0	0
Cyclobutanecarboxylic acid, 4-nitrophenyl ester	0	0	0	0	0	0	0	0	0	0	0	0	0	0	0	0	0	0	0	0	0	0	0	0	0	0	0	0	0	0	0	0	0	0	0	0	0	0	0	0	0	0	0	0	0	0	0	0	0
Cyclodecane, methyl-	0	0	0	0	0	0	0	0	0	0	0	0	0	0	0	0	0	0	0	0	0	0	0	0	0	0	0	0	0	0	0	0	0	0	0	0	0	0	0	0	0	0	0	0	0	0	0	0	0
Phthalic acid, di(oct-3-yl) ester	0	0	0	0	0	0	0	0	0	0	0	0	0	0	0	0	0	0	0	0	0	0	0	0	0	0	0	0	0	0	0	0	0	0	0	0	0	0	0	0	0	0	0	0	0	0	0	0	0
Bicyclo[2.2.1]heptane, 2-chloro-2,3,3-trimethyl-	0	0	0	0	0	0	0	0	0	0	0	0	0	0	0	0	0	0	0	0	0	0	0	0	0	0	0	0	0	0	0	0	0	0	0	0	0	0	0	0	0	0	0	0	0	0	0	0	0
Octane, 1,1'-oxybis-	0	0	0	0	0	0	0	0	0	0	0	0	0	0	0	0	0	0	0	0	0	0	0	0	0	0	0	0	0	0	0	0	0	0	0	0	0	0	0	0	0	0	0	0	0	0	0	0	0
Cyclooctane, ethenyl-	0	0	0	0	0	0	0	0	0	0	0	0	0	0	0	0	0	0	0	0	0	0	0	0	0	0	0	0	0	0	0	0	0	0	0	0	0	0	0	0	0	0	0	0	0	0	0	0	0
7-Tetradecyne	0	0	0	0	0	0	0	0	0	0	0	0	0	0	0	0	0	0	0	0	0	0	0	0	0	0	0	0	0	0	0	0	0	0	0	0	0	0	0	0	0	0	0	0	0	0	0	0	0
3-Buten-2-ol, 2-methyl-4-(1,3,3-trimethyl-7-oxabicyclo[4.1.0]hept-2-yl)-	20.5127	0	0	0	0	0	0	0	0	0	19.8357	0	0	0	0	0	0	0	0	0	0	0	0	0	0	0	0	0	0	0	0	0	0	0	0	0	0	0	0	0	0	0	0	0	0	0	0	20.9058	0
Eudesma-5,11(13)-dien-8,12-olide	0	0	0	0	0	0	0	0	0	0	0	0	0	0	0	0	0	0	0	0	0	0	0	0	0	0	0	0	0	0	0	0	0	0	0	0	0	0	0	0	0	0	0	0	0	0	0	0	0
Benzene, (1-ethyldecyl)-	0	0	0	0	0	0	16.9913	0	0	0	0	0	0	0	0	0	0	0	0	0	0	0	0	0	0	0	0	0	0	0	0	0	0	0	0	0	0	0	0	16.0479	0	0	0	0	0	16.2101	0	0	0
Sulfurous acid, 2-propyl tridecyl ester	0	0	0	0	0	0	0	0	0	0	0	0	0	0	0	0	0	0	0	0	0	0	0	0	0	0	0	0	0	0	0	0	0	0	0	0	0	0	0	0	0	0	0	0	0	0	0	0	0
Nonane, 3,7-dimethyl-	0	0	0	0	0	0	0	0	0	0	0	0	0	0	0	0	0	0	0	0	14.6061	0	0	0	0	15.6324	0	0	0	0	0	0	0	0	0	0	0	0	0	0	0	0	0	0	0	0	0	0	0
Octane, 3,5-dimethyl-	0	0	0	0	0	0	0	0	0	0	0	0	0	0	0	0	0	0	0	0	0	0	0	0	0	0	0	0	0	0	0	0	0	0	0	0	0	0	0	0	0	0	0	0	0	0	0	0	0
1,2-Benzenedicarboxylic acid, butyl cyclohexyl ester	0	0	0	0	0	0	0	0	0	0	0	0	0	0	0	0	0	0	0	0	0	0	0	0	0	0	0	0	0	0	0	0	0	0	0	0	0	0	0	0	0	0	0	0	0	0	0	0	0
2-Acetylcyclopentanone	0	0	0	0	0	0	0	0	0	0	0	0	0	0	0	0	0	0	0	0	0	0	0	0	0	0	0	0	0	0	0	0	0	0	0	0	0	0	0	0	0	0	0	0	0	0	0	0	0
Oxalic acid, allyl octadecyl ester	0	0	0	0	0	0	0	0	0	0	0	0	0	0	0	0	0	0	0	0	0	0	0	0	0	0	0	0	0	0	0	0	0	0	0	0	0	0	0	0	0	0	0	0	0	0	0	0	0
Ledene oxide-(II)	0	0	0	0	0	0	0	0	0	0	0	0	0	0	0	0	0	0	0	0	0	0	0	0	0	0	0	0	0	0	0	0	0	0	0	0	0	0	0	0	0	0	0	0	0	0	0	0	0
Disulfide, di-tert-dodecyl	0	0	0	0	0	0	0	0	0	0	0	0	0	0	0	0	0	0	0	0	0	0	0	0	0	0	0	0	0	0	0	0	0	0	0	0	0	0	0	0	0	0	0	0	0	0	0	0	0
Benzeneethanamine, N-(2-phenylethyl)-	0	0	0	0	0	0	0	0	0	0	0	0	0	0	0	0	0	0	0	0	0	0	0	0	0	0	0	0	0	0	0	0	0	0	0	0	0	0	0	0	0	0	0	0	0	0	0	0	0
Benzene, 1-(dodecyloxy)-2-nitro-	0	0	0	0	0	0	0	0	0	0	0	0	0	0	0	0	0	0	0	0	0	0	0	0	0	0	0	0	0	0	0	0	0	0	0	0	0	0	0	0	0	0	0	0	0	0	0	0	0
2(1H)-Naphthalenone, 4a,5,6,7,8,8a-hexahydro-4a,8a-dimethyl-, cis-	0	0	0	0	0	0	0	0	0	0	0	0	0	0	0	0	0	0	0	0	0	0	0	0	0	0	0	0	0	0	0	0	0	0	0	0	0	0	0	0	0	0	0	0	0	0	0	0	0
Nonane, 5-butyl-	0	0	0	0	0	0	0	0	0	0	0	0	0	0	0	0	0	0	0	0	0	0	0	0	0	0	0	0	0	0	0	0	0	0	0	0	0	0	0	0	0	0	0	0	0	0	0	0	0
Benzene, (1-propylpentyl)-	0	0	0	0	0	0	0	0	0	0	0	0	0	0	0	0	0	0	0	0	0	0	0	0	0	0	0	0	0	0	0	0	0	0	0	0	0	0	0	0	0	0	0	0	0	0	0	0	0
1,3-Bis-(2-cyclopropyl,2-methylcyclopropyl)-but-2-en-1-one	0	0	0	0	0	0	0	0	0	0	0	0	0	0	0	0	0	0	0	0	0	0	0	0	0	0	0	0	0	0	0	0	0	0	0	0	0	0	0	0	0	0	0	0	0	0	0	0	0
Nerolidyl acetate	0	0	0	0	0	0	0	0	0	0	0	0	0	0	0	0	0	0	0	0	0	0	0	0	0	0	0	0	0	0	0	0	0	0	0	0	0	0	0	0	0	0	0	0	0	0	0	0	0
4,8,12-Tetradecatrien-1-ol, 5,9,13-trimethyl-	0	0	0	0	0	0	0	0	0	0	0	0	0	0	0	0	0	0	0	0	0	0	0	0	0	0	0	0	0	0	0	0	0	0	0	0	0	0	0	0	0	0	0	0	0	0	0	0	0
Carbonic acid, methyl ester, [(E,E)-3,7,11-trimethyl-2,6,10-dodecatrien-1-yl] ester	0	0	0	0	0	0	0	0	0	0	0	0	0	0	0	0	0	0	0	0	0	0	0	0	0	0	0	0	0	0	0	0	0	0	0	0	0	0	0	0	0	0	0	0	0	0	0	0	0
Propane, 1-(1-methylethoxy)-	0	0	0	0	0	0	0	0	0	0	0	0	0	0	0	0	0	0	0	0	0	0	0	0	0	0	0	0	0	0	0	0	0	0	0	0	0	0	0	0	0	0	0	0	0	0	0	0	0
Hexane, 2,4,4-trimethyl-	0	0	0	0	0	0	0	0	0	0	0	0	0	0	0	0	0	0	0	0	0	0	0	0	0	0	0	0	0	0	0	0	0	0	0	0	0	0	15.1651	0	0	0	0	0	0	0	0	0	0
3-Buten-2-one, 3-methyl-4-(1,3,3-trimethyl-7-oxabicyclo[4.1.0]heptan-1-yl)-	0	0	0	0	0	0	0	0	0	0	0	0	0	0	0	0	0	0	0	0	0	0	0	0	0	0	0	0	0	0	0	0	0	0	0	0	0	0	0	0	0	0	0	0	0	0	0	0	0
Cyclohexane, (1,3-dimethylbutyl)-	0	0	0	0	0	0	0	0	0	0	0	0	0	0	0	0	0	0	0	0	0	0	0	0	0	0	0	0	0	0	0	0	0	0	0	0	0	0	0	0	0	0	0	0	0	0	0	0	0
Methanol, [6,8,9-trimethyl-4-(1-propenyl)-3-oxabicyclo[3.3.1]non-6-en-1-yl]-	0	0	0	0	0	0	0	0	0	0	0	0	0	0	0	0	0	0	0	0	0	0	0	0	0	17.428	0	0	0	0	0	0	0	0	0	0	0	0	0	0	0	0	0	0	0	0	0	0	0
(1S,2E,4S,5R,7E,11E)-Cembra-2,7,11-trien-4,5-diol	0	0	0	0	0	20.3782	0	0	0	0	0	0	0	19.9529	0	0	0	20.4325	0	0	0	0	0	0	0	0	0	0	0	0	0	0	0	0	0	0	0	0	0	0	0	0	0	0	0	0	0	0	0
3-Hepten-2-one, 3-methyl-	0	0	0	0	0	0	0	0	0	0	0	0	0	0	0	0	0	0	0	0	0	0	0	0	0	0	0	0	0	0	0	0	0	0	0	0	0	0	0	0	0	0	0	0	0	0	0	0	0
Cyclopentane, 1-ethyl-1-methyl-	0	0	0	0	0	0	0	0	0	0	0	0	0	0	0	0	0	0	0	0	0	0	0	0	0	0	0	0	0	0	0	0	0	0	0	0	0	0	0	0	0	0	0	0	0	0	0	0	0
Cyclopenta[c]pyran-1,3-dione, 4,4a,5,6-tetrahydro-4,7-dimethyl-	0	0	0	0	0	0	0	0	0	0	0	0	0	0	0	0	0	0	0	0	0	0	0	0	0	0	0	0	0	0	0	0	0	0	0	0	0	0	0	0	0	0	0	0	0	0	0	0	0
Cycloheptane, 4-methylene-1-methyl-2-(2-methyl-1-propen-1-yl)-1-vinyl-	0	0	0	0	0	0	0	0	0	0	0	0	0	0	0	0	0	0	0	0	0	0	0	0	0	0	0	0	0	0	0	0	0	0	0	0	0	0	0	0	0	0	0	0	0	0	0	0	0
Dodecane, 2-methyl-	0	0	0	0	0	0	0	0	0	0	0	0	0	0	0	0	0	0	0	0	0	0	0	0	0	0	0	0	0	0	0	0	0	0	0	0	0	0	0	0	0	0	0	0	0	0	0	0	0
Cyclobutane, 1,2-bis(1-methylethenyl)-, trans-	0	0	0	0	0	0	0	0	0	0	0	0	0	0	0	0	0	0	0	0	0	0	0	0	0	0	0	0	0	0	0	0	0	0	0	0	0	0	0	0	0	0	0	0	0	0	0	0	0
2,5-Heptanedione, 3,3,6-trimethyl-	0	0	0	0	0	0	0	0	0	0	0	0	0	0	0	0	0	0	0	0	0	0	0	0	0	0	0	0	0	0	0	0	0	0	0	0	0	0	0	0	0	0	0	0	0	0	0	0	0
1-Decanol, 2-ethyl-	0	0	0	0	0	0	0	0	0	0	0	0	0	0	0	0	0	0	0	0	0	0	0	0	0	0	0	0	0	0	0	0	0	0	0	0	0	0	0	0	0	0	0	0	0	0	0	0	0
1-Dodecanol, 3,7,11-trimethyl-	0	0	0	0	0	0	0	0	0	0	0	0	0	0	0	16.1002	0	0	0	0	0	0	0	0	0	0	0	0	0	0	0	0	0	0	0	0	0	0	0	0	0	0	0	0	0	0	0	0	0
Cyclooctane, 1,4-dimethyl-, trans-	0	0	0	0	0	0	0	0	0	0	0	0	0	0	0	0	0	0	0	0	0	0	0	0	0	0	0	0	0	0	0	0	0	0	0	0	0	0	0	0	0	0	0	0	0	0	0	0	0
Pentane, 2,2,3,3-tetramethyl-	0	0	0	0	0	0	0	0	0	0	0	0	0	0	0	0	0	0	0	0	0	0	0	0	0	0	0	0	0	0	0	0	0	0	0	0	0	0	0	0	0	0	0	0	0	0	0	0	0
Tridecane, 2-methyl-	0	0	0	0	0	0	0	0	0	0	0	0	0	0	0	0	0	0	0	0	0	0	18.9995	0	0	0	0	0	0	0	0	0	0	0	0	0	0	0	0	0	0	0	0	0	0	18.4717	0	0	0
2-Pentene, 4,4-dimethyl-, (E)-	0	0	0	0	0	0	0	0	0	0	0	0	0	0	0	0	0	0	0	0	0	0	0	0	0	0	0	0	0	0	0	0	0	0	0	0	0	0	0	0	0	0	0	0	0	0	0	0	0
9-Undecenal, 2,10-dimethyl-	0	0	0	0	0	0	0	0	0	0	0	0	0	0	0	0	0	0	0	0	0	0	0	0	0	0	0	0	0	0	0	0	0	0	0	0	0	0	0	0	0	0	0	0	0	0	0	0	0
2-Dodecen-1-yl(-)succinic anhydride	0	0	0	0	0	0	0	0	0	0	0	0	0	0	0	0	0	0	0	0	0	0	0	0	0	0	0	0	0	0	0	0	0	0	0	0	0	0	0	0	0	0	0	0	0	0	0	0	0
Heptane, 3-ethyl-5-methyl-	0	0	0	0	0	0	0	0	0	0	0	0	0	0	0	0	0	0	0	0	0	0	0	0	0	0	0	0	0	0	0	0	0	0	0	0	0	0	0	0	0	0	0	0	0	0	0	0	0
1-Hexadecanol, 3,7,11,15-tetramethyl-	0	0	0	0	0	0	0	0	0	0	0	0	0	0	0	0	0	0	0	0	0	0	0	0	0	0	0	0	0	0	0	0	0	0	0	0	0	0	0	0	0	0	0	0	0	0	0	0	0
Bicyclo[10.1.0]tridec-1-ene	0	0	0	0	0	0	0	0	0	0	0	0	0	0	0	0	0	0	0	0	0	0	0	0	0	0	0	0	0	0	0	0	0	0	0	0	0	20.5632	0	0	0	0	0	0	0	0	0	0	0
Sulfurous acid, hexyl heptyl ester	0	0	0	0	0	0	0	0	0	0	0	0	0	0	0	0	0	0	0	0	0	0	0	0	0	0	0	0	0	0	0	0	0	0	0	0	0	0	0	0	0	0	0	0	0	0	0	0	0
2-Azidomethyl-1,3,3-trimethyl-cyclohexene	0	17.7427	0	17.6893	0	0	0	0	0	0	0	0	0	0	0	0	0	0	0	0	0	0	0	0	0	0	0	0	0	0	0	0	18.0232	0	0	0	0	0	0	0	0	0	0	0	0	0	0	0	0
Pentane, 1-propoxy-	0	0	0	0	0	0	0	0	0	0	0	0	0	0	0	0	0	0	0	0	0	0	0	0	0	0	0	0	0	0	0	0	0	0	0	0	0	0	0	0	0	0	0	0	0	0	0	0	0
3,3-Dimethyl-2,4-pentane dione	0	0	0	0	0	0	0	0	0	0	0	0	0	0	0	0	0	0	0	0	0	0	0	0	0	0	0	0	0	0	0	0	0	0	0	0	0	0	0	0	0	0	0	0	0	0	0	0	0
Fumaric acid, ethyl 3-methylbut-2-yl ester	0	0	0	0	0	0	0	0	0	0	0	0	0	0	0	0	0	16.4406	0	0	0	0	0	0	0	0	0	0	0	0	0	0	0	0	0	0	0	0	0	0	0	0	0	0	0	0	0	0	0
Octane, 3,3-dimethyl-	0	0	0	0	0	0	0	0	0	0	0	0	0	0	0	0	0	0	0	0	0	0	0	0	0	0	0	0	0	0	0	0	0	0	0	0	0	0	0	0	0	0	0	0	0	0	0	0	0
Undecane, 3-cyclohexyl-	0	0	0	0	0	0	0	0	0	0	0	0	0	0	0	0	0	0	0	0	0	0	0	0	0	0	0	0	0	0	0	0	0	0	0	0	0	0	0	0	0	0	0	0	0	0	0	0	0
1,3-Dioxolan-2-one, 4-methyl-4-[2-(2,6,6-trimethyl-1-cyclohexenyl)ethyl-5-methylene-	0	0	0	0	0	0	0	0	0	0	0	0	0	0	0	0	0	0	0	0	0	0	0	0	0	0	0	0	0	0	0	0	0	0	0	0	0	0	0	0	0	0	0	0	0	0	0	0	0
Sulfurous acid, hexyl nonyl ester	0	0	0	0	0	0	0	0	0	0	0	0	0	0	0	0	0	0	0	0	0	0	0	0	0	0	0	0	0	0	0	0	0	0	0	0	0	0	0	0	0	0	0	0	0	0	0	0	0
Pentane, 2,2,3,4-tetramethyl-	0	0	0	0	0	0	0	0	0	0	0	0	0	0	0	0	0	0	0	0	0	0	0	0	0	0	0	0	0	0	0	0	0	0	0	0	0	0	0	0	0	14.0702	0	0	0	0	0	0	0
4,6-Diketo-1-heptanol	0	0	0	0	0	0	0	0	0	0	0	0	0	0	0	0	0	0	0	0	0	0	0	0	0	0	0	0	0	0	0	0	0	0	0	0	0	0	0	0	0	0	0	0	0	0	0	0	0
1-Methyl-6-(3-methylbuta-1,3-dienyl)-7-oxabicyclo[4.1.0]heptane	0	0	0	0	0	0	0	0	0	0	0	0	0	0	0	0	0	0	0	0	0	0	0	0	0	0	0	0	0	0	0	0	0	0	0	0	0	0	0	0	0	0	0	0	0	0	0	0	0
Pentane, 3-ethyl-2,3-dimethyl-	0	0	0	0	0	0	0	0	0	0	0	0	0	0	0	0	0	0	0	0	0	0	0	0	0	0	0	0	0	0	0	0	0	0	0	0	0	0	0	0	0	0	0	0	0	0	0	0	0
Decane, 3,4-dimethyl-	0	0	0	0	0	0	0	0	0	0	0	0	0	0	0	0	0	0	0	0	0	0	0	0	0	0	0	0	0	0	0	0	0	0	0	0	0	0	0	0	0	0	0	0	0	0	0	0	0
2,2-Dimethyl-3-(3,7,16,20-tetramethyl-heneicosa-3,7,11,15,19-pentaenyl)-oxirane	0	0	0	0	0	0	0	0	0	0	0	0	0	0	0	0	0	0	0	0	0	0	0	0	0	0	0	0	0	0	0	0	0	0	0	0	0	0	0	0	0	0	0	0	0	0	0	0	0
2-Naphthalenemethanol, 1,2,3,4,4a,8a-hexahydro-.alpha.,.alpha.,4a,8-tetramethyl-, [2R-(2.alpha.,4a.alpha.,8a.alpha.)]-	0	0	0	0	0	0	0	0	0	0	0	0	0	0	0	0	0	0	0	0	0	0	0	0	0	0	0	0	0	0	0	0	0	0	0	0	0	0	0	0	0	0	0	0	0	0	0	0	0
1-Decanol, 2-octyl-	0	0	0	0	0	0	0	0	0	0	0	0	0	0	0	0	0	0	0	0	0	0	0	0	0	0	0	0	0	0	0	0	0	0	0	0	0	0	0	0	0	0	0	0	0	0	0	0	0
Cyclohexanol, 1-methyl-4-(1-methylethenyl)-, cis-	0	0	0	0	0	0	0	0	0	0	0	0	0	0	0	0	0	0	0	0	0	0	0	0	0	0	0	0	0	0	0	0	0	0	0	0	0	0	0	0	0	0	0	0	0	0	0	0	0
Longiverbenone	0	0	0	0	0	0	0	0	0	0	0	0	0	0	0	0	0	0	0	0	0	0	0	0	0	0	0	0	0	0	0	0	0	0	0	0	0	0	0	0	0	0	0	0	0	0	0	0	0
Undecane, 3,5-dimethyl-	0	0	0	0	0	0	0	0	0	0	0	0	0	0	0	0	0	0	0	0	0	0	0	0	0	0	0	0	0	0	0	0	0	0	0	0	0	0	0	0	0	0	0	0	0	0	0	0	0
5-Undecyne	0	0	0	0	0	0	0	0	0	0	0	0	0	0	0	0	0	0	0	0	0	0	0	0	0	0	0	0	0	0	0	0	0	0	0	0	0	0	0	0	0	0	0	0	0	0	0	0	0
2,5-di-tert-Butyl-1,4-benzoquinone	0	0	0	0	0	0	0	0	0	0	0	0	0	0	0	0	0	0	0	0	0	0	0	0	0	0	0	0	0	0	0	0	0	0	0	0	0	0	0	0	0	0	0	0	0	0	0	0	0
4-(1,5-Dihydroxy-2,6,6-trimethylcyclohex-2-enyl)but-3-en-2-one	0	0	0	0	0	0	0	0	0	0	0	0	0	0	0	0	0	0	0	0	0	0	0	0	0	0	0	0	0	0	0	0	0	0	0	0	0	0	0	0	0	0	0	0	0	0	0	0	0
9,19-Cycloergost-24(28)-en-3-ol, 4,14-dimethyl-, (3.beta.,4.alpha.,5.alpha.)-	0	0	0	0	0	0	0	0	0	0	0	0	0	0	0	0	0	0	0	0	0	0	0	0	0	0	0	0	0	0	0	0	0	0	0	0	0	0	0	0	0	0	0	0	0	0	0	0	0
Hexane, 1-(3-butenyloxy)-	0	0	0	0	0	0	0	0	0	0	0	0	0	0	0	0	0	0	0	0	0	0	0	0	0	0	0	0	0	0	0	0	0	0	0	0	0	0	0	0	0	0	0	0	17.8279	0	0	0	0
Oxalic acid, butyl propyl ester	0	0	0	0	0	0	0	0	0	0	0	0	0	0	0	0	0	0	0	0	0	0	0	0	0	0	0	0	0	0	0	0	0	0	0	0	0	0	0	0	0	0	0	0	0	0	0	0	0
2-Isopropenyl-5-methyl-6-hepten-1-ol	0	0	0	0	0	0	0	0	0	0	0	0	0	0	0	0	0	0	0	0	0	0	0	0	0	0	0	0	0	0	0	0	0	0	0	0	0	0	0	0	0	0	0	0	0	0	0	0	0
Oxalic acid, pentyl propyl ester	0	0	0	0	0	0	0	0	0	0	0	0	0	0	0	0	0	0	0	0	0	0	0	0	0	0	0	0	0	0	0	0	0	0	0	0	0	0	0	0	0	0	0	0	0	0	0	0	0
9,10-Dimethyltricyclo[4.2.1.1(2,5)]decane-9,10-diol	0	0	0	0	0	0	0	0	0	0	0	0	0	0	0	0	0	0	0	0	0	0	0	0	0	0	0	0	0	0	0	0	0	0	0	0	0	0	0	0	0	0	0	0	0	0	0	0	0
Decane, 1-bromo-2-methyl-	0	0	0	0	0	0	0	0	0	0	0	0	0	0	0	0	0	0	0	0	0	0	0	0	0	0	0	0	0	0	0	0	17.9433	0	0	0	0	0	0	0	0	0	0	0	0	0	0	0	0
2,4-Azetidinedione, 3,3-diethyl-1-methyl-	0	0	0	0	0	0	0	0	0	0	0	0	0	0	0	0	0	0	0	0	0	0	0	0	0	0	0	0	0	0	0	0	0	0	0	0	0	0	0	0	0	0	0	0	0	0	0	0	0
Borinic acid, diethyl-, methyl ester	0	0	0	0	0	0	0	0	0	0	0	0	0	0	0	0	0	0	0	0	0	0	0	0	0	0	0	0	0	0	0	0	0	14.8138	0	0	0	0	0	0	0	0	0	0	0	0	0	0	0
.gamma.-Elemene	0	0	0	0	0	0	0	0	0	0	0	0	0	0	0	0	0	0	0	0	0	0	0	0	0	0	0	0	0	0	0	0	0	0	0	0	0	0	0	0	0	0	0	0	0	0	0	0	0
Sulfurous acid, hexyl undecyl ester	0	0	0	0	0	0	0	0	0	0	0	0	0	0	0	0	0	0	0	0	0	0	0	0	0	0	0	0	0	0	0	0	0	0	0	0	0	0	0	0	0	0	0	0	0	0	0	0	0
Farnesol isomer a	0	0	0	0	0	0	0	0	0	0	0	0	0	0	0	0	0	0	0	0	0	0	0	0	0	0	0	0	0	0	0	0	0	0	0	0	0	0	0	0	0	0	0	0	0	0	0	0	0
Naphthalene, decahydro-2,2-dimethyl-	0	0	0	0	0	0	0	0	0	0	0	0	0	0	0	0	0	0	0	0	0	0	0	0	0	0	0	0	0	0	0	0	0	0	0	0	0	0	0	0	0	0	0	0	0	0	0	0	0
.gamma.-Tocopherol	0	0	0	0	0	0	0	0	0	0	0	0	0	0	0	0	0	0	0	0	0	0	0	0	0	0	0	0	0	0	0	0	0	0	0	0	0	0	0	0	0	0	0	0	0	0	0	0	0
Epianastrephin, (-)	0	0	0	0	0	0	0	0	0	0	0	0	0	0	0	0	0	0	0	0	0	0	0	0	0	0	0	0	0	0	0	0	0	0	0	0	0	0	0	0	0	0	0	0	0	0	0	0	0
Cyclopentanone, 2,4,4-trimethyl-	0	0	0	0	0	0	0	0	0	0	0	0	0	0	0	0	0	0	0	0	0	0	0	0	0	0	0	0	0	0	0	0	0	0	0	0	0	0	0	0	0	0	0	0	0	0	0	0	0
2-(Acetylmethylene)tetrahydrofuran	0	0	0	0	0	0	0	0	0	0	0	0	0	0	0	0	0	0	0	0	0	0	0	0	0	0	0	0	0	0	0	0	0	0	0	0	0	0	0	0	0	0	0	0	0	0	0	0	0
3-Heptafluorobytyryloxy-6-ethyldecane	0	0	0	0	0	0	0	0	0	0	0	0	0	0	0	0	0	0	0	0	0	0	0	0	0	0	0	0	0	0	0	0	0	0	0	0	0	0	0	0	0	0	0	0	0	0	0	0	0
(1R,2R,3S,5R)-(-)-2,3-Pinanediol	0	0	0	0	0	0	0	0	0	0	0	0	0	0	0	0	0	0	0	0	0	0	0	0	0	0	0	0	0	0	0	0	0	0	0	0	0	0	0	0	0	0	0	0	0	0	0	0	0
3,7,11,15-Tetramethyl-2-hexadecen-1-ol	0	0	0	0	0	0	0	0	0	0	0	0	0	0	0	0	0	0	0	0	0	0	0	0	0	0	0	0	0	0	0	0	0	0	0	0	0	0	0	0	0	0	0	0	0	0	0	0	0
Cyclopropane, 1,2-dimethyl-3-pentyl-, (1.alpha.,2.alpha.,3.alpha.)-	0	0	0	0	0	0	0	0	0	0	0	0	0	0	0	0	0	0	0	0	0	0	0	0	0	0	0	0	0	0	0	0	0	0	0	0	0	0	0	0	0	0	0	0	0	0	0	0	0
5,7-Dodecadiene-4,9-dione, 6,7-dihydroxy-2,11-dimethyl-	0	0	0	0	0	0	0	0	0	0	0	0	0	0	0	0	0	0	0	0	0	0	0	0	0	0	0	0	0	0	0	0	0	0	0	0	0	0	0	0	0	0	0	0	0	0	0	0	0
2,2,4,4,5,5,7,7-Octamethyloctane	0	0	0	0	0	0	0	0	0	0	0	0	0	0	0	0	0	0	0	0	0	0	0	0	0	0	0	0	0	0	0	0	0	0	0	0	0	0	0	0	0	0	0	0	0	0	0	0	0
Pentane, 3,3-dimethyl-	0	0	0	0	0	0	0	0	0	0	0	0	0	0	0	0	0	0	0	0	0	0	14.7165	0	0	0	0	0	0	0	0	0	0	0	0	0	0	0	0	0	0	0	0	0	0	0	0	0	0
2-Pentene, 2,4-dimethyl-	0	0	0	0	0	0	0	0	0	0	0	0	0	0	0	0	0	0	0	0	0	0	0	0	0	0	0	0	0	0	0	0	0	0	0	0	0	0	0	0	0	0	0	0	0	0	0	0	0
Bicyclo[2.2.1]hept-2-ene, 2,7,7-trimethyl-	0	0	0	0	0	0	0	0	0	0	0	0	0	0	0	0	0	0	0	0	0	0	0	0	0	0	0	0	0	0	0	0	0	0	0	0	0	0	0	0	0	0	0	0	0	0	0	0	0
Undecane, 2-methyl-	0	0	0	0	0	0	0	0	0	0	0	0	0	0	0	0	0	0	0	0	0	0	0	0	0	0	0	0	0	0	0	0	0	0	0	0	0	0	0	0	0	0	0	0	0	0	0	0	0
6-Tridecanol, 3,9-diethyl-	0	0	0	0	0	0	0	0	0	0	0	0	0	0	0	0	0	0	0	0	0	0	0	0	0	0	0	0	0	0	0	0	0	0	0	0	0	0	0	0	0	0	0	0	0	0	0	0	0
Pentane, 3-methylene-	0	0	0	0	0	0	0	0	0	0	0	0	0	0	0	0	0	0	0	0	0	0	0	0	0	0	0	0	0	0	0	0	0	0	0	0	0	0	0	0	0	0	0	0	0	0	0	0	0
Cyclohexene, 3-methyl-6-(1-methylethylidene)-	0	0	0	0	0	0	0	0	0	0	0	0	0	0	0	0	0	0	0	0	0	0	0	0	0	0	0	0	0	0	0	0	0	0	0	0	0	0	0	0	0	0	0	0	0	0	0	0	0
Undecane, 6,6-dimethyl-	0	0	0	0	0	0	0	0	0	0	0	0	0	0	0	0	0	0	0	0	0	0	0	0	0	0	0	0	0	0	0	0	0	0	0	0	0	0	0	0	0	0	0	0	0	0	0	0	0
Methoxyacetic acid, cyclohexyl ester	0	0	0	0	0	0	0	0	0	0	0	0	0	0	0	0	0	0	0	0	0	0	0	0	0	0	0	0	0	0	0	0	0	0	0	0	0	0	0	0	0	0	0	0	0	0	0	0	0
Methylphosphonic acid, fluoroanhydride, 3-methyl-1-(2-methylpropyl)butyl ester	0	0	0	0	0	0	0	0	0	0	0	0	0	0	0	0	0	0	0	0	0	0	0	0	0	0	0	0	0	0	0	0	0	0	0	0	0	0	0	0	0	0	0	0	0	0	0	0	0
3-Octen-2-one	0	0	0	0	0	0	0	0	0	0	0	0	0	0	0	0	0	0	0	0	0	0	0	0	0	0	0	0	0	0	0	0	0	0	0	0	0	0	0	0	0	0	0	0	0	0	0	0	0
Acetic acid, 10,11-dihydroxy-3,7,11-trimethyl-dodeca-2,6-dienyl ester	0	0	0	0	0	0	0	0	0	0	0	0	0	0	0	0	0	0	0	0	0	0	0	0	0	0	0	0	0	0	0	0	0	0	0	0	0	0	0	0	0	0	0	0	0	0	0	0	0
Undecane, 3,9-dimethyl-	0	0	0	0	0	0	0	0	0	0	0	0	0	0	0	0	0	0	0	0	0	0	0	0	0	0	0	0	0	0	0	0	0	0	0	0	0	0	0	0	0	0	0	0	0	0	0	0	0
Tetrahydrofuran, 2,2-dimethyl-	0	0	0	0	0	0	0	0	0	0	0	0	0	0	0	0	0	0	0	0	0	0	0	0	0	0	0	0	0	0	0	0	0	0	0	0	0	0	0	0	0	0	0	0	0	0	0	0	0
Cyclopentanone, 3-[3,5-decadienyl]-, (Z,Z)-	0	0	0	0	0	0	0	0	0	0	0	0	0	0	0	0	0	0	0	0	0	0	0	0	0	0	0	0	0	0	0	0	0	0	0	0	0	0	0	0	0	0	0	0	0	0	0	0	0
Acetic acid, trifluoro-, undecyl ester	0	0	0	0	0	0	0	0	0	0	0	0	0	0	0	0	0	0	0	0	0	0	0	0	0	0	0	0	0	0	0	0	0	0	0	0	0	0	0	0	0	0	0	0	0	0	0	0	0
Decane, 2,9-dimethyl-	0	0	0	0	0	0	0	0	0	0	0	0	0	0	0	0	0	0	0	0	0	0	0	0	0	0	0	0	0	0	0	0	0	0	0	0	0	0	0	0	0	0	0	0	0	0	0	0	0
Octane	0	0	0	0	0	0	0	0	0	0	0	0	0	0	0	0	0	0	0	0	0	0	0	0	0	0	0	0	0	0	0	0	0	0	0	0	0	0	0	0	0	0	0	0	0	0	0	0	0
2,5,5,8a-Tetramethyl-4-methylene-6,7,8,8a-tetrahydro-4H,5H-chromen-4a-yl hydroperoxide	0	0	0	0	0	0	0	0	0	0	0	0	0	0	0	0	0	0	0	0	0	0	0	0	0	0	0	0	0	0	0	0	0	0	0	0	0	0	0	0	0	0	0	0	0	0	0	0	0
Phthalic acid, hept-2-yl octyl ester	0	0	0	0	0	0	0	0	0	0	0	0	0	0	0	0	0	0	0	0	0	0	0	0	0	0	0	0	0	0	0	0	0	0	0	0	0	0	0	0	0	0	0	0	0	0	0	0	0
2,2-Dimethyl-3-pentanol, chlorodifluoroacetate	0	0	0	0	0	0	0	0	0	0	0	0	0	0	0	0	0	0	0	0	0	0	0	0	0	0	0	0	0	0	0	0	0	0	0	0	0	0	0	0	0	0	0	0	0	0	0	0	0
Hexadecane, 1-bromo-	0	0	0	0	0	0	0	0	0	0	0	0	0	0	0	0	0	0	0	0	0	0	0	0	0	0	0	0	0	0	0	0	0	0	0	0	0	0	0	0	0	0	0	0	0	0	0	0	0
Tetradecane, 5-methyl-	0	0	0	0	0	0	0	0	0	0	0	0	0	0	0	0	0	0	0	0	0	0	0	0	0	0	0	0	0	0	0	0	0	0	0	0	0	0	0	0	0	0	0	0	0	0	0	0	0
2,6,10-Dodecatrien-1-ol, 3,7,11-trimethyl-	0	0	0	0	0	0	0	0	0	0	0	0	0	0	0	0	0	0	0	0	0	0	0	0	0	0	0	0	0	0	0	0	0	0	0	0	0	0	0	0	0	0	0	0	0	0	0	0	0
1-Pentanol, 2,2-dimethyl-	0	0	0	0	0	0	0	0	0	0	0	0	0	0	0	0	0	0	0	0	0	0	0	0	0	0	0	0	0	0	0	0	0	0	0	0	0	0	0	0	0	0	0	0	0	0	0	0	0
d-Proline, N-methoxycarbonyl-, isohexyl ester	0	0	0	0	0	0	0	0	0	0	0	0	0	0	0	0	0	0	0	0	0	0	0	0	0	0	0	0	0	0	0	0	0	0	0	0	0	0	0	0	0	0	0	0	0	0	0	0	0
Sulfurous acid, octadecyl 2-pentyl ester	0	0	0	0	0	0	0	0	0	0	0	0	0	0	0	0	0	0	0	0	0	0	0	0	0	0	0	0	0	0	0	0	0	0	0	0	0	0	0	0	0	0	0	0	0	0	0	0	0
3,5-Dimethyl-4-octanone	0	0	0	0	0	0	0	0	0	0	0	0	0	0	0	0	0	0	0	0	0	0	0	0	0	0	0	0	0	0	0	0	0	0	0	0	0	0	0	0	0	0	0	0	0	0	0	0	0
Didecan-2-yl phthalate	0	0	0	0	0	0	0	0	0	0	0	0	0	0	0	0	0	0	0	0	0	0	0	0	0	0	0	0	0	0	0	0	0	0	0	0	0	0	0	0	0	0	0	0	0	0	0	0	0
5-Methyl-(E)-2-hepten-4-one	0	0	0	0	0	0	0	0	0	0	0	0	0	0	0	0	0	0	0	0	0	0	0	0	0	0	0	0	0	0	0	0	0	0	0	0	0	0	0	0	0	0	0	0	0	0	0	0	0
1-Pentene, 4,4-dimethyl-1,3-diphenyl-1-(trimethylsilyloxy)-	0	0	0	0	0	0	0	0	0	0	0	0	0	0	0	0	0	0	0	0	0	0	0	0	0	0	0	0	0	0	0	0	0	0	0	0	0	0	0	0	0	0	0	0	0	0	0	0	0
Octane, 3,4,5,6-tetramethyl-	0	0	0	0	0	0	0	0	0	0	0	0	0	0	0	0	0	0	0	0	0	0	0	0	0	0	0	0	0	0	0	0	0	0	0	0	0	0	0	0	0	0	0	0	0	0	0	0	0
Cyclohexene, 1-methyl-5-(1-methylethenyl)-	0	0	0	0	0	0	0	0	0	0	0	0	0	0	0	0	0	0	0	0	0	0	0	0	0	0	0	0	0	0	0	0	0	0	0	0	0	0	0	0	0	0	0	0	0	0	0	0	0
Cyclooctane, butyl-	0	0	0	0	0	0	0	0	0	0	0	0	0	0	0	0	0	0	0	0	0	0	0	0	0	0	0	0	0	0	0	0	0	0	0	0	0	0	0	0	0	0	0	0	0	0	0	0	0
Cyclobutane, 1,3-diisopropenyl-, trans	0	0	0	0	0	0	0	0	0	0	0	0	0	0	0	0	0	0	0	0	0	0	0	0	0	0	0	0	0	0	0	0	0	0	0	0	0	0	0	0	0	0	0	0	0	0	0	0	0
Cyclohexanol, 1-methyl-4-(1-methylethyl)-	0	0	0	0	0	0	0	0	0	0	0	0	0	0	0	0	0	0	0	0	0	0	0	0	0	0	0	0	0	0	0	0	0	0	0	0	0	0	0	0	0	0	0	0	0	0	0	0	0
Hexane, 3-methyl-4-methylene-	0	0	0	0	0	0	0	0	0	0	0	0	0	0	0	0	0	0	0	0	0	0	0	0	0	0	0	0	0	0	0	0	0	0	0	0	0	0	0	0	0	0	0	0	0	0	0	0	0
1,2,3,6-Tetrahydro-2,3'-bipyridine	0	0	0	0	0	0	0	0	0	0	0	0	0	0	0	0	0	0	0	0	0	0	0	0	0	0	0	0	0	0	0	0	0	0	0	0	0	0	0	0	0	0	0	0	0	0	0	0	0
3,7-Nonadien-2-one, 8-methyl-, (E)-	0	0	0	0	0	0	0	0	0	0	0	0	0	0	0	0	0	0	0	0	0	0	0	0	0	14.4869	0	0	0	0	0	0	0	0	14.5271	0	15.0415	0	0	0	0	0	0	15.0716	0	14.5822	0	0	0
Isophthalic acid, di(2-fluorophenyl) ester	0	0	0	0	0	0	0	0	0	0	0	0	17.0309	0	0	0	0	0	0	0	0	0	0	0	0	0	0	0	0	0	0	16.2609	0	0	0	0	14.9152	0	0	0	0	0	0	0	0	0	0	0	0
Heptane, 2,3,4-trimethyl-	0	0	0	0	0	0	0	0	0	0	0	0	0	0	0	0	0	0	0	0	0	0	0	0	0	0	0	0	0	0	0	0	0	0	0	0	0	0	0	0	0	0	0	0	0	0	0	0	0
4-Cyclopentene-1,3-dione, 4,5-dimethyl-2-phenyl-	0	0	0	0	0	0	0	0	0	0	0	0	0	0	0	0	0	0	0	0	0	0	0	0	0	0	0	0	0	0	0	0	0	0	0	0	0	0	0	0	0	0	0	0	0	0	0	0	0
1H-Benzimidazole, 2,5-dimethyl-	0	0	0	0	0	0	0	0	0	0	0	0	0	0	0	0	0	0	0	0	0	0	0	0	0	0	0	0	0	0	0	0	0	0	0	0	0	0	0	0	0	0	0	0	0	0	0	0	0
26,26-Dimethyl-5,24(28)-ergostadien-3.beta.-ol	0	0	0	0	0	0	0	0	0	0	0	0	0	0	0	0	0	0	0	0	0	0	0	0	0	0	0	0	0	0	0	0	0	0	0	0	0	0	0	0	0	0	0	0	0	0	0	0	0
6-Tridecene, 7-methyl-	0	0	0	0	0	0	0	0	0	0	0	0	0	0	0	0	0	0	0	0	0	0	0	0	0	0	0	0	0	0	0	0	0	0	0	0	0	0	0	0	0	0	0	0	0	0	0	0	0
5,5-Diethylpentadecane	0	0	0	0	0	0	0	0	0	0	0	0	0	0	0	0	0	0	0	0	0	0	0	0	0	0	0	0	0	0	0	0	0	0	0	0	0	0	0	0	0	0	0	0	0	0	0	0	0
2,6-Octadien-1-ol, 3,7-dimethyl-, (Z)-	0	0	0	0	0	0	0	0	0	0	0	0	0	0	0	0	0	0	0	0	0	0	0	0	0	0	0	0	0	0	0	0	0	0	0	0	0	0	0	0	0	0	0	0	0	0	0	0	0
Tridecane, 5-cyclohexyl-	0	0	0	0	0	0	0	0	0	0	0	0	0	0	0	0	0	0	0	0	0	0	0	0	0	0	0	0	0	0	0	0	0	0	0	0	0	0	0	0	0	0	0	0	0	0	0	0	0
Pentadecane, 8-hexyl-	0	0	0	0	0	0	0	0	0	0	0	0	0	0	0	0	0	0	0	0	0	0	0	0	0	0	0	0	0	0	0	0	0	0	0	0	0	0	0	0	0	0	0	0	0	0	0	0	0
Oxalic acid, pentadecyl propyl ester	0	0	0	0	0	0	0	0	0	0	0	0	0	0	0	0	0	0	0	0	0	0	0	0	0	0	0	0	0	0	0	0	0	0	0	0	0	0	0	0	0	0	0	0	0	0	0	0	0
n-Caproic acid vinyl ester	0	0	0	0	0	0	0	0	0	0	0	0	0	0	0	0	0	0	0	0	0	0	0	0	0	0	0	0	0	0	0	0	0	0	0	0	0	0	0	0	0	0	0	0	0	0	0	0	0
2,4,7,9-Tetramethyl-5-decyn-4,7-diol	0	0	0	0	0	0	0	0	0	0	0	0	0	0	0	0	0	0	0	0	0	0	0	0	0	0	0	0	0	0	0	0	0	0	0	0	0	0	0	0	0	0	0	0	0	0	0	0	0
1,5-Cyclooctadiene, 1,5-dimethyl-	0	0	0	0	0	0	0	0	0	0	0	0	0	0	0	0	0	0	0	0	0	0	0	0	0	0	0	0	0	0	0	0	0	0	0	0	0	0	0	0	0	0	0	0	0	0	0	0	0
Cyclohexane, 1-ethenyl-1-methyl-2,4-bis(1-methylethenyl)-, [1S-(1.alpha.,2.beta.,4.beta.)]-	0	0	0	0	0	0	0	0	0	0	0	0	0	0	0	0	0	0	0	0	0	0	0	0	0	0	0	0	0	0	0	0	0	0	0	0	0	0	0	0	0	0	0	0	0	0	0	0	0
Isobutyl 2-(4-methylcyclohex-3-enyl)propan-2-yl carbonate	0	0	0	0	0	0	0	0	0	0	0	0	0	0	0	0	0	0	0	0	0	0	0	0	0	0	0	0	0	0	0	0	0	0	0	0	0	0	0	0	0	0	0	0	0	0	0	0	0
3-Hexanone, 2,4-dimethyl-	0	0	0	0	0	0	0	0	0	0	0	0	0	0	0	0	0	0	0	0	0	0	0	0	0	0	0	0	0	0	0	0	0	0	0	0	0	0	0	0	0	0	0	0	0	0	0	0	0
Hexanoic acid, 2-ethyl-, anhydride	0	0	0	0	0	0	0	0	0	0	0	0	0	0	0	0	0	0	0	0	0	0	0	0	0	0	0	0	0	0	0	0	0	0	0	0	0	0	0	0	0	0	0	0	0	0	0	0	0
1-Eicosanol	0	0	0	0	0	0	0	0	0	0	0	0	0	0	0	0	0	0	0	0	0	0	0	0	0	0	0	0	0	0	0	0	0	0	0	0	0	0	0	0	0	0	0	0	0	0	0	0	0
Chloroacetic acid, undecyl ester	0	0	0	0	0	0	0	0	0	0	0	0	0	0	0	0	0	0	0	0	0	0	0	0	0	0	0	0	0	0	0	0	0	0	0	0	0	0	0	0	0	0	0	0	0	0	0	0	0
1-Pentene, 3-ethyl-3-methyl-	0	0	0	0	0	0	0	0	0	0	0	0	0	0	0	0	0	0	0	0	0	0	0	0	0	0	0	0	0	0	0	0	0	0	0	0	0	0	0	0	0	0	0	0	0	0	0	0	0
1,1'-Bicyclopropyl, 1,1'-dimethyl-	0	0	0	0	0	0	0	0	0	0	0	0	0	0	0	0	0	0	0	0	0	0	0	0	0	0	0	0	0	0	0	0	0	0	0	0	0	0	0	0	0	0	0	0	0	0	0	0	0
(E)-5-Isopropyl-8-hydroxy-8-methyl-non-6-en-2-one	0	0	0	0	0	0	0	0	0	0	0	0	0	0	0	0	0	0	0	0	0	0	0	0	0	0	0	0	0	0	0	0	0	0	0	0	0	0	0	0	0	0	0	0	0	0	0	0	0
2-Pyrrolidinone, 5-(cyclohexylmethyl)-	0	0	0	0	0	0	0	0	0	0	0	0	0	0	0	0	0	0	0	0	0	0	0	0	0	0	0	0	0	0	0	0	0	0	0	0	0	0	0	0	0	0	0	0	0	0	0	0	0
Phenol, 2,6-bis(1,1-dimethylethyl)-4-methyl-, methylcarbamate	0	0	0	0	0	0	0	0	0	0	0	15.9411	0	0	0	0	0	0	15.7516	15.672	16.1606	0	15.8279	0	0	0	0	0	0	0	14.656	0	0	0	0	15.609	0	0	0	0	0	0	0	15.9219	0	0	0	15.8033	0
3-Hexanone, 5-methyl-	0	0	0	0	0	0	0	0	0	0	0	0	0	0	0	0	0	0	0	0	0	0	0	0	0	0	0	0	0	0	0	0	0	0	0	0	0	0	0	0	0	0	0	0	0	0	0	0	0
3-Benzylsulfonyl-2,6,6-trimethylbicyclo(3.1.1)heptane	0	0	0	0	0	0	0	0	0	0	0	0	0	0	0	0	0	0	0	0	0	0	0	0	0	0	0	0	0	0	0	0	0	0	0	0	0	0	0	0	0	0	0	0	0	0	0	0	0
Methylamine, N-(1-methylheptylidene)-	0	0	0	0	0	0	0	0	0	0	0	0	0	0	0	0	0	0	0	0	0	0	0	0	0	0	0	0	0	0	0	0	0	0	0	0	0	0	0	0	0	0	0	0	0	0	0	0	0
(1S,4R)-p-Mentha-2,8-diene, 1-hydroperoxide	18.4823	0	0	0	0	0	0	0	0	0	0	0	0	0	0	0	0	0	0	0	0	0	0	0	0	0	0	0	0	0	0	0	0	0	0	0	0	0	0	0	0	0	0	0	0	0	0	0	0
Cyclohexene, 1-methyl-5-(1-methylethenyl)-, (R)-	0	0	0	0	0	0	0	0	0	0	0	0	0	0	0	0	0	0	0	0	0	0	0	0	0	0	0	0	0	0	0	0	0	0	0	0	0	0	0	0	0	0	0	0	0	0	0	0	0
Cyclopentanone, 3-[3,5-decadienyl]-, (E,E)-	0	0	0	0	0	0	0	0	0	0	0	0	0	0	0	0	0	0	0	0	0	0	0	0	0	0	0	0	0	0	0	0	0	0	0	0	0	0	0	0	0	0	0	0	0	0	0	0	0
Oxalic acid, 6-ethyloct-3-yl isohexyl ester	0	0	0	0	0	0	0	0	0	0	0	0	0	0	0	0	0	0	0	0	0	0	0	0	0	0	0	0	0	0	0	0	0	0	0	0	0	0	0	0	0	0	0	0	0	0	0	0	0
1,5,9-Decatriene, 2,3,5,8-tetramethyl-	0	0	0	0	0	0	0	0	0	0	0	0	0	0	0	0	0	0	0	0	0	0	0	0	0	0	0	0	0	0	0	0	0	0	0	0	18.0154	0	0	0	0	0	0	0	0	0	0	0	0
3-Hexen-2-one	0	0	0	0	0	0	0	0	0	0	0	0	0	0	0	0	0	0	0	0	0	0	0	0	0	0	0	0	0	0	0	0	0	0	0	0	0	0	0	0	0	0	0	0	0	0	0	0	0
Decane, 3,3,4-trimethyl-	0	0	0	0	0	0	0	0	0	0	0	0	0	0	0	0	0	0	0	0	0	0	0	0	0	0	0	0	0	0	0	0	0	0	0	0	0	0	0	0	0	0	0	0	0	0	0	0	0
Methyl 2-methoxypropenoate	0	0	0	0	0	0	0	0	0	0	0	0	0	0	0	0	0	0	0	0	0	0	0	0	0	0	0	0	0	0	0	0	0	0	0	0	0	0	0	0	0	0	0	0	0	0	0	0	0
(-)-Globulol	0	0	19.7433	0	0	0	20.4135	0	0	0	0	0	19.8634	0	0	0	20.4916	0	0	0	0	0	0	0	0	0	0	0	0	0	0	0	0	0	0	0	0	19.4682	0	0	0	0	0	0	0	0	0	0	0
Tetradecanoic acid, trimethylsilyl ester	17.0771	0	17.7273	0	17.6164	0	17.5884	0	17.3536	0	16.9712	0	0	0	0	0	0	0	0	0	0	0	0	0	0	0	0	0	0	0	0	0	0	0	0	0	0	0	0	0	0	0	0	0	0	0	0	0	0
Nonadecanoic acid, trimethylsilyl ester	0	0	0	0	0	0	20.4902	0	0	0	0	0	0	0	0	0	0	0	0	0	0	0	0	0	0	0	0	0	0	0	0	0	0	0	0	0	0	0	0	0	0	0	0	0	0	0	0	0	0
Hexadecanoic acid, trimethylsilyl ester	21.6136	0	21.2972	0	21.2226	0	19.8327	0	18.798	0	18.912	0	18.7662	0	19.2656	0	17.4946	0	17.1654	0	16.993	0	18.2885	0	17.4843	0	0	0	0	0	0	0	0	16.6479	0	17.3859	0	0	0	16.5067	0	0	0	0	0	0	0	0	0
9,9-Dimethyl-9-silafluorene	0	0	0	0	0	0	0	0	0	0	0	0	0	0	14.8392	0	0	0	0	0	15.2282	0	0	0	0	0	15.696	0	0	0	0	0	0	15.3958	0	15.5308	0	0	0	16.3809	0	15.3762	0	0	0	16.0629	0	0	0
Oxalic acid, cyclohexyl butyl ester	0	0	0	0	0	0	0	0	0	0	0	0	0	0	0	0	0	0	0	0	0	0	0	0	0	0	0	0	0	0	0	0	0	0	0	0	0	0	0	0	0	0	0	0	0	0	0	0	0
Pentacosane	0	0	0	0	0	0	0	0	0	0	0	22.1162	0	0	0	0	0	0	0	0	0	0	0	0	0	0	0	0	0	0	0	0	0	0	0	0	0	0	0	0	0	0	0	0	0	0	0	0	0
Furan, 2,3-dihydro-3-methyl-	0	0	0	0	0	0	0	0	0	0	0	0	0	0	0	0	0	0	0	0	0	0	0	0	0	0	0	0	0	0	0	0	0	0	0	0	0	0	0	0	0	0	0	0	0	0	0	0	0
2-Propenoic acid, 2-methyl-, octyl ester	0	0	0	0	0	0	0	0	0	0	0	0	0	0	0	0	0	14.0919	0	0	0	0	0	0	0	0	0	0	0	0	0	0	0	0	0	0	0	0	0	0	0	0	0	0	0	0	0	0	0
Propanoic acid, 2-methyl-, butyl ester	0	0	0	0	0	0	0	0	15.4495	0	0	0	0	0	0	0	15.342	0	0	0	0	0	0	0	0	0	0	0	0	0	0	0	0	13.039	0	0	0	0	0	0	0	14.9945	0	0	0	0	0	0	0
Sulfurous acid, dodecyl 2-pentyl ester	0	0	0	0	0	0	0	0	0	0	0	0	0	0	0	0	0	0	0	0	0	0	0	0	0	0	0	0	0	0	0	0	0	0	0	0	0	0	0	0	0	0	0	0	0	0	0	0	0
Dodecane, 5-methyl-	0	0	0	0	0	0	0	0	0	0	0	0	0	0	0	0	0	0	0	0	0	0	0	0	0	0	0	0	0	0	0	0	0	0	0	0	0	0	0	0	0	0	0	0	0	0	0	0	0
Pentane, 2,3,4-trimethyl-	0	0	0	0	0	0	0	0	0	0	0	0	0	0	0	0	0	0	0	0	0	0	0	0	0	0	0	0	0	0	0	0	0	0	0	0	0	0	0	0	0	0	0	0	0	0	0	0	0
Heptane, 2,5,5-trimethyl-	0	0	0	0	0	0	0	0	0	0	0	0	0	0	0	0	0	0	0	0	0	0	0	0	0	0	0	0	0	0	0	0	0	0	0	0	0	0	0	0	0	0	0	0	0	0	0	0	0
Octadecanoic acid, trimethylsilyl ester	19.867	0	20.3405	0	20.1671	0	0	0	0	0	0	0	0	0	0	0	0	0	0	0	0	0	0	0	0	0	0	0	0	0	0	0	0	0	0	0	0	0	0	0	0	0	0	0	0	0	0	0	0
3-Penten-2-one	0	0	0	0	14.8996	0	0	0	0	0	0	0	0	0	0	14.2016	0	0	0	0	0	0	0	0	0	0	0	0	0	0	0	0	0	0	0	0	0	0	0	0	0	14.3312	0	0	0	0	0	0	0
(2Z,4E)-3,7,11-Trimethyl-2,4,10-dodecatriene	0	0	0	0	0	0	0	0	0	0	0	0	0	0	0	0	0	0	0	0	0	0	0	0	0	0	0	0	0	0	0	0	0	0	0	0	0	0	0	0	0	0	0	0	0	0	0	0	0
Cyclohexene, 1,5,5-trimethyl-6-acetylmethyl-	0	0	0	0	0	0	0	0	0	0	0	0	0	0	0	0	0	0	0	0	0	0	0	0	0	0	0	0	0	0	0	0	0	0	0	18.9059	0	0	0	0	0	0	0	0	0	0	0	0	0
Nitric acid, nonyl ester	0	0	0	0	0	0	0	0	0	0	0	0	0	0	0	0	0	0	0	0	0	0	0	0	0	0	0	0	0	0	0	0	0	0	0	0	0	0	0	0	0	0	0	0	0	0	0	0	0
2,4a,8,8-Tetramethyldecahydrocyclopropa[d]naphthalene	0	0	0	0	0	0	0	0	0	0	0	0	0	0	0	0	0	0	0	0	0	0	0	0	0	0	0	0	0	0	0	0	0	0	0	0	0	0	0	0	0	0	0	0	0	0	0	0	0
(Z)6,(Z)9-Pentadecadien-1-ol	0	0	0	0	0	0	0	0	0	0	0	0	0	0	0	0	0	0	0	0	0	0	0	0	0	0	0	0	0	0	0	0	0	0	0	0	0	0	0	20.3684	0	0	0	0	0	0	0	0	0
Octadecane, 3-ethyl-5-(2-ethylbutyl)-	0	0	0	0	0	0	0	0	0	0	0	0	0	0	0	0	0	0	0	0	0	0	0	0	0	0	0	0	0	0	0	0	0	0	0	0	0	0	0	22.0027	0	0	0	0	0	0	0	0	0
4-Hexen-2-one	17.1306	0	0	0	0	0	0	0	0	0	0	0	0	0	0	0	0	0	0	0	0	0	0	0	0	0	0	0	0	0	0	0	0	0	0	0	0	0	0	0	0	0	0	0	0	0	0	0	0
Undec-10-ynoic acid	0	0	0	0	0	0	0	0	0	0	0	0	0	0	0	0	0	0	0	0	0	0	0	0	0	0	0	0	0	0	0	0	0	0	0	0	0	0	0	0	0	0	0	0	0	0	0	0	0
1,2-Benzenediol, O-(4-ethylbenzoyl)-O'-propargyloxycarbonyl-	0	0	0	0	0	0	0	0	0	0	0	0	0	0	0	0	0	0	0	0	0	0	0	0	0	0	0	0	0	0	0	0	0	0	0	0	0	0	0	0	0	0	0	0	0	0	0	0	0
1,5-Heptadiene, 3,4-dimethyl-	0	0	0	0	0	0	0	0	0	0	0	0	0	0	0	0	0	0	0	0	0	0	0	0	0	0	0	0	0	0	0	0	0	0	0	0	0	0	0	0	0	0	0	0	0	0	0	0	0
1-Propen-2-ol, formate	0	0	0	0	0	0	0	0	0	0	0	0	0	0	0	0	0	0	0	0	0	0	18.1314	0	0	0	0	0	0	0	0	0	0	0	0	0	0	0	0	0	0	0	0	0	0	0	0	0	0
Dichloroacetic acid, 6-ethyl-3-octyl ester	0	0	0	0	0	0	0	0	0	0	0	0	0	0	0	0	0	0	0	0	0	0	0	0	0	0	0	0	0	0	0	0	0	0	0	0	0	0	0	0	0	0	0	0	0	0	0	0	0
Trichloroacetic acid, dodecyl ester	0	0	0	0	0	0	0	0	0	0	0	0	0	0	0	0	0	0	0	0	0	0	0	0	0	0	0	0	0	0	0	0	0	0	0	0	0	0	0	0	0	0	0	0	0	0	0	0	0
exo-7-(trans-1-Propenyl)bicyclo[4.2.0]oct-1(2)-ene	0	0	0	0	0	0	0	0	0	0	0	0	0	0	0	0	0	0	0	0	0	0	0	0	0	0	0	0	0	0	0	0	0	0	0	0	0	0	0	0	0	0	0	0	0	0	0	0	0
2,6-Octadiene, 4,5-dimethyl-	0	0	0	0	0	0	0	0	0	0	0	0	0	0	0	0	0	0	0	0	0	0	0	0	0	0	0	0	0	0	0	0	0	0	0	0	0	0	0	0	0	14.8047	0	0	0	0	0	0	0
2-Hexanone, 3,4-dimethyl-	0	0	0	0	0	0	0	0	0	0	0	0	0	0	0	0	0	0	0	0	0	0	0	0	18.0493	0	0	0	0	0	0	0	0	0	0	0	0	0	0	0	0	17.9795	0	0	0	0	0	0	0
Spiro[4.5]decan-6-ol, 6-methyl-	0	0	0	0	0	0	0	0	17.5856	0	0	0	0	0	0	0	0	0	0	0	0	0	0	0	0	0	0	0	0	0	0	0	0	0	0	0	0	0	0	0	0	0	0	0	0	0	0	0	0
Cyclohexanemethanol, 4-methylene-	0	0	0	0	0	0	0	0	0	0	0	0	0	0	0	0	0	0	0	0	0	0	0	0	0	0	0	0	0	0	0	0	0	0	0	0	0	0	0	0	0	0	0	0	0	0	0	0	0
4-(1,3,3-Trimethyl-bicyclo[4.1.0]hept-2-yl)-but-3-en-2-one	0	0	0	0	0	0	0	0	0	0	0	0	0	0	0	0	0	0	0	0	0	0	0	0	0	0	0	0	0	0	0	0	0	0	0	0	0	0	0	0	0	0	0	0	0	0	0	0	0
2,2-Dimethyl-3-octanone	0	0	0	0	0	0	0	0	0	0	0	0	0	0	0	0	0	0	0	0	0	0	0	0	0	0	0	0	0	0	0	0	0	0	0	0	0	0	0	0	0	0	0	0	0	0	0	0	0
Hexane, 3-ethyl-3-methyl-	0	0	0	0	0	0	0	0	0	0	0	0	0	0	0	0	0	0	0	0	0	0	0	0	0	0	0	0	0	0	0	0	0	0	0	0	0	0	0	0	0	0	0	0	0	0	0	0	0
Cyclopropane, (1,2-dimethylpropyl)-	0	0	0	0	0	0	0	0	0	0	0	0	0	0	0	0	0	0	0	0	0	0	0	0	0	0	0	0	0	0	0	0	0	0	0	0	0	0	0	0	0	0	0	0	0	0	0	0	0
1-Butene, 3,3-dimethyl-	0	0	0	0	0	0	0	0	0	0	0	0	0	0	0	0	0	0	0	0	0	0	0	0	0	0	0	0	0	0	0	0	0	0	0	0	0	0	0	0	0	0	0	0	0	0	0	0	0
1,5-Cycloundecadiene, 9-(1-methylethylidene)-	0	0	0	0	0	0	0	0	0	0	0	0	0	0	0	0	0	0	0	0	0	0	0	0	0	0	0	0	0	0	0	0	0	0	0	0	0	0	0	0	0	0	0	0	0	0	0	0	0
3-Cyclohexene-1-carboxaldehyde, 4-(4-methyl-3-pentenyl)-	0	0	0	0	0	0	0	0	0	0	0	0	0	0	0	0	0	0	0	0	0	0	0	0	0	0	0	0	0	0	0	0	0	0	0	0	0	0	0	0	0	0	0	0	0	0	0	0	0
Pyridine, 3-(3,4-dihydro-2H-pyrrol-5-yl)-	0	0	0	0	0	0	0	0	0	0	0	0	0	0	0	0	0	0	0	0	0	0	0	0	0	0	0	0	0	0	0	0	0	0	0	0	0	0	0	0	0	0	0	0	0	0	0	0	0
4-Octene, 2,3,6,7-tetramethyl-	0	0	0	0	0	0	0	0	0	0	0	0	0	0	0	0	0	0	0	0	0	0	0	0	0	0	0	0	0	0	0	0	0	0	0	0	0	0	0	0	0	0	0	0	0	0	0	0	0
Undecane, 2,8-dimethyl-	0	0	0	0	0	0	0	0	0	0	0	0	0	0	0	0	0	0	0	0	0	0	0	0	0	0	0	0	0	0	0	0	0	0	0	0	0	0	0	0	0	0	0	0	0	0	0	0	0
1,5-Heptadiene, 2,3,6-trimethyl-	0	0	0	0	0	0	0	0	0	0	0	0	0	0	0	0	0	0	0	0	0	0	0	0	0	0	0	0	0	0	0	0	0	0	0	0	0	0	0	0	0	0	0	0	0	0	0	0	0
Spiro[3.5]nonan-1-one, 5-methyl-, trans-	0	0	0	0	0	0	0	0	0	0	0	0	0	0	0	0	0	0	0	0	0	0	0	0	0	0	0	0	0	0	0	0	0	0	0	0	0	0	0	0	0	0	0	0	0	0	0	0	0
9,12,15-Octadecatrien-1-ol, (Z,Z,Z)-	0	0	0	0	0	0	0	0	0	0	0	0	0	0	0	0	0	0	0	0	0	0	0	0	0	0	0	0	0	0	0	0	0	0	0	0	0	0	0	0	0	0	0	0	0	0	0	0	0
Hexane, 1,1'-oxybis-	0	0	0	0	0	0	0	0	0	0	0	0	0	0	0	0	0	0	0	0	0	0	0	0	0	0	0	0	0	0	17.4773	0	0	0	0	0	0	0	0	0	0	0	0	0	0	0	0	0	0
Cyclohexane, 1,2,4-trimethyl-	0	0	0	0	0	0	0	0	0	0	0	0	0	0	0	0	0	0	0	0	0	0	0	0	0	0	0	0	0	0	0	0	0	0	0	0	0	0	0	0	0	0	0	0	0	0	0	0	0
2,4-Imidazolidinedione, 1-methyl-	0	0	0	0	0	0	0	0	0	0	0	0	0	0	0	0	0	0	0	0	0	0	0	0	0	0	0	0	0	0	0	0	0	0	0	0	0	0	0	0	0	0	0	0	0	0	0	0	0
1,6,10-Dodecatrien-3-ol, 3,7,11-trimethyl-, (E)-	0	0	0	0	0	0	0	0	0	0	0	0	0	0	0	0	0	0	0	0	0	0	0	0	0	0	0	0	0	0	0	0	0	0	0	0	0	0	0	0	0	0	0	0	0	0	0	0	0
2-Hexanone, 6-bromo-	0	0	16.0693	0	0	0	0	0	0	0	0	0	0	0	0	0	0	0	0	0	0	0	0	0	0	0	0	0	0	0	0	0	0	0	0	0	0	0	0	0	0	0	0	0	0	0	0	0	0
1,6,9-Tetradecatriene	0	0	0	0	0	0	0	0	0	0	0	0	0	0	0	0	0	0	0	0	0	0	0	0	0	0	0	19.3928	0	0	0	0	0	0	0	0	0	0	0	0	0	0	0	0	0	0	0	0	0
3-Benzoyl-2-t-butyl-4-isopropyloxazolidin-5-one	0	0	0	0	0	0	0	0	0	0	0	0	0	0	0	0	0	0	0	0	0	0	0	0	0	0	0	15.4455	0	0	0	0	0	0	0	0	0	0	0	0	0	0	0	0	0	0	0	0	0
3-Aminoheptane	0	0	0	0	0	0	0	0	0	0	0	0	0	0	0	0	0	0	0	0	0	0	0	0	0	0	0	16.977	0	0	0	0	0	0	0	0	0	0	0	0	0	0	0	0	0	0	0	0	0
3-Cyclohexene-1-methanol, .alpha.,4-dimethyl-.alpha.-(4-methyl-3-pentenyl)-, [R-(R*,R*)]-	0	0	0	0	0	0	0	0	0	0	0	0	0	0	0	0	0	0	0	0	0	0	0	0	0	0	0	18.5515	0	0	0	0	0	0	0	0	0	0	0	0	0	0	0	0	0	0	0	0	0
Cyclopenta[cd]pyrene	0	0	0	0	0	0	0	0	0	0	0	0	0	0	0	0	0	0	0	0	0	0	0	0	0	0	0	0	0	0	0	0	0	0	16.5514	0	0	0	15.6962	0	0	0	16.954	0	16.5844	0	0	0	0
Decane, 2,4,6-trimethyl-	0	0	0	0	0	0	0	0	0	0	0	0	0	0	0	0	0	0	0	0	0	0	0	0	0	0	0	0	0	0	0	0	0	0	0	0	0	0	0	0	0	0	0	0	17.7156	0	0	0	0
Phenol, 2,5-bis(1,1-dimethylethyl)-	0	0	0	17.956	0	0	0	0	0	0	0	0	0	0	0	0	0	0	0	0	0	0	0	0	0	0	0	0	0	18.0161	0	0	0	0	18.042	0	0	0	0	0	0	0	0	0	0	0	0	0	0
Cyclopentanol, 3-methyl-2-(2-pentenyl)-	0	0	0	0	0	0	0	0	0	0	0	0	0	0	0	0	0	0	0	0	0	0	0	0	0	0	0	0	0	0	0	0	0	0	0	0	0	0	0	0	0	0	0	0	0	0	0	0	0
Octane, 1-chloro-	0	0	0	0	0	0	0	0	0	0	0	0	0	0	0	0	0	0	0	0	0	0	0	0	0	0	0	0	0	0	0	0	0	0	0	0	0	0	0	0	0	0	0	0	0	0	0	0	0
Acetic acid, trifluoro-, 3,7-dimethyloctyl ester	0	0	0	0	0	0	0	0	0	0	0	0	0	0	0	0	0	0	0	0	0	0	0	0	0	0	0	0	0	0	0	0	0	0	0	0	0	0	0	0	0	0	0	0	0	0	0	0	0
Ethanol, 2-(4-methylphenoxy)-	0	0	0	0	0	0	0	0	0	0	0	0	0	0	0	0	0	0	0	0	0	0	0	0	0	0	0	0	0	0	0	0	0	0	0	0	0	0	0	0	0	0	0	0	0	0	0	0	0
Ethanone, 2-(formyloxy)-1-phenyl-	0	0	0	0	0	0	0	0	0	0	0	0	0	0	0	0	0	0	0	0	0	0	0	0	0	0	0	0	0	0	0	0	0	0	0	14.3506	0	0	0	0	0	0	0	0	0	0	0	0	0
Propanoic acid, 2,2-dimethyl-, [(E,E)-3,7,11-trimethyl-2,6,10-dodecatrien-1-yl] ester	0	0	0	0	0	0	0	0	0	0	0	0	0	0	0	0	0	0	0	0	0	0	0	0	0	0	0	0	0	0	0	0	0	0	0	19.1743	0	0	0	0	0	0	0	0	0	0	0	0	0
6.beta.Bicyclo[4.3.0]nonane, 5.beta.-iodomethyl-1.beta.-isopropenyl-4.alpha.,5.alpha.-dimethyl-,	0	0	0	0	0	0	0	0	0	0	0	0	0	0	0	0	0	0	0	0	0	0	0	0	0	0	0	0	0	0	0	0	0	0	20.884	0	0	0	0	0	21.0519	0	0	0	0	0	0	0	0
Pentanoic acid, 1,1-dimethylpropyl ester	0	0	0	0	0	0	0	0	0	0	0	0	0	0	0	0	0	0	0	0	0	0	0	0	0	0	0	0	0	0	0	0	0	0	0	0	0	0	0	0	0	0	0	14.8859	0	0	0	0	0
1,1'-Biphenyl, 2,2',5,5'-tetramethyl-	0	0	0	0	0	0	0	0	0	0	0	0	0	0	0	0	0	0	0	0	0	0	15.0688	0	0	0	0	0	16.2597	0	0	0	0	0	0	0	0	0	0	0	0	0	0	16.0316	0	0	0	0	0
Triazene, 1,3-bis(4-methoxyfurazan-3-yl)-3-propyl-	0	0	0	0	0	0	0	0	0	0	0	0	0	0	0	0	0	0	0	0	0	0	0	0	0	0	0	0	0	0	0	0	0	0	0	0	0	0	0	0	0	0	0	0	0	0	0	0	0
.alpha.-D-Glucopyranoside, 1,3,4,6-tetrakis-O-(trimethylsilyl)-.beta.-D-fructofuranosyl 2,3,4,6-tetrakis-O-(trimethylsilyl)-	0	0	0	0	0	0	0	0	0	0	0	0	0	0	0	0	0	0	0	0	0	0	0	0	0	0	0	0	0	0	0	0	0	0	0	0	0	0	0	0	0	0	0	0	0	0	0	0	0
1,6,10-Dodecatrien-3-ol, 3,7,11-trimethyl-, [S-(Z)]-	0	0	0	0	0	0	0	0	0	0	0	0	0	0	0	0	0	0	0	0	0	0	0	0	0	0	0	0	0	0	0	0	0	0	0	0	0	0	0	0	0	0	0	0	0	0	0	0	0
1,5-Cycloundecadiene, 8,8-dimethyl-9-methylene-	0	0	0	0	0	0	0	0	0	0	0	0	0	0	0	0	0	0	0	0	0	0	0	0	0	0	0	0	0	0	0	0	0	0	0	0	0	0	0	0	0	0	0	0	0	0	0	0	0
Butane, 2,2-dimethyl-	0	0	0	0	0	0	0	0	0	0	0	0	0	0	0	0	0	0	0	0	0	0	0	0	0	0	0	0	0	0	0	0	0	0	0	0	0	0	0	0	0	0	0	0	0	0	0	0	0
1-Chloroundecane	0	0	0	0	0	0	0	0	0	0	0	0	0	0	0	0	0	0	0	0	0	0	0	0	0	0	0	0	0	0	0	0	0	0	0	0	0	0	0	0	0	0	0	0	0	0	0	0	0
2-Cyclohexen-1-ol, 1-methyl-4-(1-methylethyl)-, trans-	0	0	0	0	0	0	0	0	0	0	0	0	0	0	0	0	0	0	0	0	0	0	0	0	0	0	0	0	0	0	0	0	0	0	0	0	0	0	0	0	0	0	0	0	0	0	0	0	0
(3E,5E,7E)-6-Methyl-8-(2,6,6-trimethyl-1-cyclohexenyl)-3,5,7-octatrien-2-one	0	0	0	0	0	0	0	0	0	0	0	0	0	0	0	0	0	0	0	0	0	0	0	0	0	0	0	0	0	0	0	0	0	0	0	0	0	0	0	0	0	0	0	0	0	0	0	0	0
1-Propene, 1,1'-oxybis-, (E,Z)-	0	0	0	0	0	0	0	0	0	0	0	0	0	0	0	0	0	0	0	0	0	0	0	0	0	0	0	0	0	0	0	0	0	0	0	0	0	0	0	0	0	0	0	0	0	0	0	0	0
1-Undecanol	0	0	0	0	0	0	0	0	0	0	0	0	0	0	0	0	0	0	0	0	0	0	0	0	0	0	0	0	0	0	0	0	0	0	0	0	0	0	0	0	0	0	0	0	0	0	0	0	0
Undeca-3,4-diene-2,10-dione, 5,6,6-trimethyl-	0	0	0	0	0	0	0	0	19.7997	0	0	0	0	0	0	0	0	0	0	0	0	0	0	0	0	0	0	0	0	0	0	0	0	0	0	0	0	0	0	0	0	0	0	0	0	0	0	0	0
Spiro[4.5]decane, 6-methylene-	0	0	0	0	0	0	0	0	0	0	0	0	0	0	0	0	0	0	0	0	0	0	0	0	0	0	0	0	0	0	0	0	0	0	0	0	0	0	0	0	0	0	0	0	0	0	0	0	0
Cyclohexene, 1-methyl-4-(1-methylethenyl)-, (S)-	0	0	0	0	0	0	0	0	0	0	0	0	0	0	0	0	0	0	0	0	0	0	0	0	0	0	0	0	0	0	0	0	0	0	0	0	0	0	0	0	0	0	0	0	0	0	0	0	0
2H-Pyran, 3,4-dihydro-6-methyl-	0	0	0	0	0	0	0	0	0	0	0	0	0	0	0	0	0	0	0	0	0	0	0	0	0	0	0	0	0	0	0	0	0	0	0	0	0	0	0	0	0	0	0	0	0	0	0	0	0
Propanamide, N-(2-benzimidazolyl)-N-phenyl-	0	0	0	0	0	0	0	0	0	0	0	0	0	0	0	0	0	0	0	0	0	0	0	0	0	0	0	0	0	0	0	0	0	0	0	0	0	0	0	0	0	0	0	0	0	0	0	0	0
Bicyclo[2.2.1]heptane, 2-methyl-3-(1-methylethenyl)-	0	0	0	0	0	0	0	0	0	0	0	0	0	0	0	0	0	0	0	0	0	0	0	0	0	0	0	0	0	0	0	0	0	0	0	0	0	0	0	0	0	0	0	0	0	0	0	0	0
1-Butene, 2,3-dimethyl-	0	0	0	0	0	0	0	0	0	0	0	0	0	0	0	0	0	0	0	0	0	0	0	0	0	0	0	0	0	0	0	0	0	0	0	0	0	0	0	0	0	0	0	0	0	0	0	0	0
Pentane, 2,3,3,4-tetramethyl-	0	0	0	0	0	0	0	0	0	0	0	0	0	0	0	0	0	0	0	0	0	0	0	0	0	0	0	0	0	0	0	0	0	0	0	0	0	0	0	0	0	0	0	0	0	0	0	0	0
Ethanol, 2-(3-methylphenoxy)-	0	0	0	0	0	0	0	0	0	0	0	0	0	0	0	0	0	0	0	0	0	0	0	0	0	0	0	0	0	0	0	0	0	0	0	0	0	0	0	0	0	0	0	0	0	0	0	0	0
Decane, 2,3,6-trimethyl-	0	0	0	0	0	0	0	0	0	0	16.2834	0	0	0	0	0	0	0	0	0	0	0	0	0	0	0	0	0	0	0	0	0	0	0	0	0	0	0	0	0	0	0	0	0	0	0	0	0	0
Propanoic acid, 2-methyl-, 2-ethyl-3-hydroxyhexyl ester	0	0	0	0	0	0	0	0	0	0	15.3219	0	0	0	0	0	0	0	0	0	0	0	0	0	0	0	0	0	0	0	0	0	0	0	0	0	0	0	0	0	0	0	0	0	0	0	0	0	0
Oxalic acid, cyclobutyl isohexyl ester	0	0	0	0	0	0	0	0	0	0	0	0	0	0	0	0	0	0	0	0	0	0	0	0	0	17.2603	0	0	0	0	0	0	0	0	0	0	0	0	0	0	0	0	0	0	0	0	0	0	0
.beta.-Tocopherol, O-methyl-	0	0	0	0	0	0	0	0	0	0	0	0	0	0	0	0	0	0	0	0	0	0	0	0	0	21.3384	0	0	0	0	0	0	0	0	0	0	0	0	0	0	0	0	0	0	0	0	0	0	0
1-Heptanol, 2-propyl-	0	0	0	0	0	0	0	0	0	0	0	0	0	0	0	0	0	0	0	0	0	0	0	0	0	0	0	0	0	0	0	0	0	0	0	0	0	0	0	0	0	0	0	0	0	0	0	0	0
1-Pentanol, 4-methyl-2-propyl-	0	0	0	0	0	0	0	0	0	0	0	0	0	0	0	0	0	0	0	0	0	0	0	0	0	0	0	0	0	0	0	0	0	0	0	0	0	0	0	0	0	0	0	0	0	0	0	0	0
3-Cyclohexene-1-ethanol	0	0	0	0	0	0	0	0	0	0	0	0	0	0	0	0	0	0	0	0	0	0	0	0	0	0	0	0	0	0	0	0	0	0	0	0	0	0	0	0	0	0	0	0	0	0	0	0	0
2-(3-Isopropyl-4-methyl-pent-3-en-1-ynyl)-2-methyl-cyclobutanone	0	0	0	0	0	0	0	0	0	0	0	0	0	0	0	0	0	0	0	0	0	0	0	0	0	0	0	0	0	0	0	0	0	0	0	0	0	0	0	0	0	0	0	0	0	0	0	0	0
9-Azabicyclo[6.1.0]nonane, 9,9'-azobis-, [1.alpha.,8.alpha.,9[E(1'R*,8'S*)]]-	0	0	0	0	0	0	0	0	0	0	0	0	0	0	0	0	0	0	0	0	0	0	0	0	0	0	0	0	0	0	0	0	0	0	0	0	0	0	0	0	0	0	0	0	0	0	0	0	0
1-Cyclohexyl-1-pentyne	0	0	0	0	0	0	0	0	0	0	0	0	0	0	0	0	0	0	0	0	0	0	0	0	0	0	0	0	0	0	0	0	0	0	0	0	0	0	0	0	0	0	0	0	0	0	0	0	0
2,6,10-Dodecatrien-1-ol, 3,7,11-trimethyl-, (Z,E)-	0	0	0	0	0	0	0	0	0	0	0	0	0	0	0	0	0	0	0	0	0	0	0	0	0	0	0	0	0	0	0	0	0	0	0	0	0	0	0	0	0	0	0	0	0	0	0	0	0
Bicyclo[7.2.0]undecane, 10,10-dimethyl-2,6-bis(methylene)-, [1S-(1R*,9S*)]-	0	0	0	0	0	0	0	0	0	0	0	0	0	0	0	0	0	0	0	0	0	0	0	0	0	0	0	0	0	0	0	0	0	0	0	0	0	0	0	0	0	0	0	0	0	0	0	0	0
Cyclopentane, 1,1'-ethylidenebis-	0	0	0	0	0	0	0	0	0	0	0	0	0	0	0	0	0	0	0	0	0	0	0	0	0	0	0	0	0	0	0	0	0	0	0	0	0	0	0	0	0	0	0	0	0	0	0	0	0
2-Octene, 2-methyl-6-methylene-	0	0	0	0	0	0	0	0	0	0	0	0	0	0	0	0	0	0	0	0	0	0	0	0	0	0	0	0	0	0	0	0	0	0	0	0	0	0	0	0	0	0	0	0	0	0	0	0	0
Pentane, 2,2-dimethyl-	0	0	0	0	0	0	0	0	0	0	0	0	0	0	0	0	0	0	0	0	0	0	0	0	0	0	0	0	0	0	0	0	0	0	0	0	0	0	0	0	0	0	0	0	0	0	0	0	0
1-Cyclohexyl-1-(4-methylcyclohexyl)ethane	0	0	0	0	0	0	0	0	0	0	0	0	0	0	0	0	0	0	0	0	0	0	0	0	0	0	0	0	0	0	0	0	0	0	0	0	0	0	0	0	0	0	0	0	0	0	0	0	0
Bicyclo[2.2.1]heptane, 7,7-dimethyl-2-methylene-	0	0	0	0	0	0	0	0	0	0	0	0	0	0	0	0	0	0	0	0	0	0	0	0	0	0	0	0	0	0	0	0	0	0	0	0	0	0	0	0	0	0	0	0	0	0	0	0	0
1,3,3-Trimethyl-1-(2'-trimethylsilyloxyphenyl)-6-trimethylsilyloxyindane	0	0	0	0	0	0	0	0	0	0	0	0	0	0	0	0	0	0	0	0	0	0	0	0	0	0	0	0	0	0	0	0	0	0	0	0	0	0	0	0	0	0	0	0	0	0	0	0	0
Hexanedioic acid, bis(2-ethylhexyl) ester	19.2594	0	0	0	0	0	0	0	0	0	0	0	0	0	0	0	0	0	0	0	0	0	0	0	0	0	0	0	0	0	0	0	0	0	0	0	0	0	0	0	0	0	0	0	0	0	0	0	0
3-Acetonylcyclohexanone	18.1297	0	0	0	0	0	0	0	0	0	0	0	0	0	0	0	0	0	0	0	0	0	0	0	0	0	0	0	0	0	0	0	0	0	0	0	0	0	0	0	0	0	0	0	0	0	0	0	0
Hexadeca-2,6,10,14-tetraen-1-ol, 3,7,11,16-tetramethyl-	19.0275	0	0	0	0	0	0	0	0	0	0	0	0	0	0	0	0	0	0	0	0	0	0	0	0	0	0	0	0	0	0	0	0	0	0	0	0	0	0	0	0	0	0	0	0	0	0	0	0
Silane, [(3,7,11,15-tetramethyl-2-hexadecenyl)oxy]trimethyl-	16.8677	0	0	0	0	0	0	0	0	0	0	0	0	0	0	0	0	0	0	0	0	0	0	0	0	0	0	0	0	0	0	0	0	0	0	0	0	0	0	0	0	0	0	0	0	0	0	0	0
Bicyclo[3.2.1]octan-6-ol, exo-	0	0	0	0	0	0	0	0	0	0	0	0	0	0	0	0	0	0	0	0	0	0	0	0	0	0	0	0	0	0	0	0	0	20.4738	0	0	0	0	0	0	0	0	0	0	0	0	0	0	0
1-Pentyn-3-ol, 3-methyl-	0	0	0	0	0	0	0	0	0	0	0	0	0	0	0	0	0	0	0	0	0	0	0	0	0	0	0	0	0	0	0	0	0	14.9742	0	0	0	0	0	0	0	0	0	0	0	0	0	0	0
Spiro[2.5]octane, 5,5-dimethyl-4-(3-oxobutyl)-	0	0	0	0	0	0	0	0	0	0	0	0	0	0	0	0	0	0	0	0	0	0	0	0	0	0	0	0	0	0	0	0	0	22.3035	0	0	0	0	0	0	0	0	0	0	0	0	0	0	0
Butanoic acid, butyl ester	0	0	0	0	0	0	0	0	0	0	0	0	0	0	0	0	0	0	0	0	0	0	0	0	0	0	0	0	0	0	0	0	0	0	0	0	0	0	0	0	0	0	0	0	0	0	0	0	0
Silane, dimethyl(docosyloxy)butoxy-	0	0	0	0	0	0	0	0	0	0	0	0	0	0	0	0	0	0	0	0	0	0	0	0	0	0	0	0	0	0	0	0	0	0	0	0	0	0	0	0	0	0	0	0	0	0	0	0	0
3,7-Decadiene, 2,9-dimethyl-	0	0	0	0	0	0	0	0	0	0	0	0	0	0	0	0	0	0	0	0	0	0	0	0	0	0	0	0	0	0	0	0	0	0	0	0	0	0	0	0	0	0	0	0	0	0	0	0	0
Nonanal	0	0	0	0	0	0	0	0	0	0	0	0	0	0	0	0	0	0	0	0	0	0	0	0	0	0	0	0	0	0	0	0	0	0	0	0	0	0	0	0	0	0	0	0	0	0	0	0	0
4H-Pyran-4-one, 2,3-dihydro-3,5-dihydroxy-6-methyl-	0	0	0	0	0	0	0	0	0	0	0	0	0	0	0	0	0	0	0	0	0	0	0	0	0	0	0	0	0	0	0	0	0	0	0	0	0	0	0	0	0	0	0	0	0	0	0	0	0
3-Penten-2-one, (E)-	0	0	0	0	0	0	0	0	0	0	0	0	0	0	0	0	0	0	0	0	0	0	0	0	0	0	0	0	0	0	0	0	0	0	0	0	0	0	0	0	0	0	0	0	0	0	0	0	0
Octanoic acid, 2-dimethylaminoethyl ester	0	0	0	0	0	0	0	0	0	0	0	0	0	0	0	0	0	0	0	0	0	0	0	0	0	0	0	0	0	0	0	0	0	0	0	0	0	0	0	0	0	0	0	0	0	0	0	0	0
Benzoic acid, 4-(4-butylcyclohexyl)-, 2,3-dicyano-4-(pentyloxy)phenyl ester	0	0	0	0	0	0	0	0	0	0	0	0	0	0	0	0	0	0	0	0	0	0	0	0	0	0	0	0	0	0	0	0	0	0	0	0	0	0	0	0	0	0	0	0	0	0	0	0	0
Octane, 2-bromo-	0	0	0	0	0	0	0	0	0	0	0	0	0	0	0	0	0	0	0	0	0	0	0	14.8101	0	0	0	0	0	0	0	0	0	0	0	0	0	0	0	0	0	0	0	0	0	0	0	0	0
3,7,11-Trimethyl-3-hydroxy-6,10-dodecadien-1-yl acetate	0	0	0	0	0	0	0	0	0	0	0	0	0	0	0	0	0	0	0	0	0	0	0	0	0	0	0	0	0	0	0	0	0	0	0	0	0	0	0	0	0	0	0	0	0	0	0	0	0
1-Penten-3-ol, 2-methyl-	0	0	0	0	0	0	0	0	0	0	0	0	0	0	0	0	0	0	0	0	0	0	0	0	0	0	0	0	0	0	0	0	0	0	0	0	0	0	0	0	0	0	0	0	0	0	0	0	0
1-Pentanol, 4-methyl-	0	15.6665	0	0	0	0	0	0	0	0	0	0	0	0	0	0	0	0	0	0	0	0	0	0	0	0	0	0	0	0	0	0	0	0	0	0	0	0	0	0	0	0	0	0	0	0	0	0	0
3,5,9-Trimethyl-deca-2,4,8-trien-1-ol	0	19.7192	0	0	0	0	0	0	0	0	0	0	0	0	0	0	0	0	0	0	0	0	0	0	0	0	0	0	0	0	0	0	0	0	0	0	0	0	0	0	0	0	0	0	0	0	0	0	0
Ethanone, 1-(9-anthracenyl)-	0	0	0	0	0	0	0	0	0	0	0	0	0	0	15.7519	0	0	0	0	0	0	0	0	0	0	0	0	0	0	0	0	0	0	0	0	0	0	0	0	0	0	0	0	0	0	0	0	0	0
Hexan-2,4-dione, enol	0	0	0	0	0	0	0	0	0	0	0	0	0	0	0	0	0	0	0	0	0	0	0	0	0	0	0	0	0	0	0	0	0	0	0	0	0	0	0	0	0	0	0	0	0	0	0	0	0
Spiro[2.5]octane, 3,3-dimethyl-2-(1-buten-3-on-1-yl)-	0	0	0	0	0	0	0	0	0	0	0	0	0	0	0	0	0	0	0	0	0	0	0	0	0	0	0	0	0	0	0	0	0	0	0	0	0	0	0	0	0	0	0	0	0	0	0	0	0
2(4H)-Benzofuranone, 5,6,7,7a-tetrahydro-4,4,7a-trimethyl-	0	0	0	0	0	0	0	0	0	0	0	0	0	0	0	0	0	0	0	0	0	0	0	0	0	0	0	0	0	0	0	0	0	0	0	0	0	0	0	0	0	0	0	0	0	0	0	0	0
Cyclohexane, 1,2,3-trimethyl-, (1.alpha.,2.beta.,3.alpha.)-	0	0	0	0	0	0	0	0	0	0	0	0	0	0	0	0	0	0	0	0	0	0	0	0	0	0	0	0	0	0	0	0	0	0	0	0	0	0	0	0	0	0	0	0	0	0	0	0	0
Hydroperoxide, 1-methylpentyl	0	0	0	0	0	0	0	0	0	0	0	0	0	0	0	0	0	0	0	0	0	0	0	0	0	0	0	0	0	0	0	0	0	0	0	0	0	0	0	0	0	0	0	0	0	0	0	0	0
Hydroperoxide, 1-ethylbutyl	0	0	0	0	0	0	0	0	0	0	0	0	0	0	0	0	0	0	0	0	0	0	0	0	0	0	0	0	0	0	0	0	0	0	0	0	0	0	0	0	0	0	0	0	0	0	0	0	0
Hexatriacontane	0	0	0	0	0	0	0	0	0	0	0	0	0	0	0	0	0	0	0	0	0	0	0	0	0	0	0	0	0	0	0	0	0	0	0	0	0	0	0	0	0	0	0	0	0	0	0	0	0
Dotriacontane	0	0	0	0	0	0	0	0	0	0	0	0	0	0	0	0	0	0	0	0	0	0	0	0	0	0	0	0	0	0	0	0	0	0	0	0	0	0	0	0	0	0	0	0	0	0	0	0	0
1-Iodo-2-methylnonane	0	0	0	0	0	0	0	0	0	0	0	0	0	0	0	0	0	17.451	0	0	0	0	0	17.3597	0	0	0	0	0	0	0	0	0	0	0	0	0	0	0	0	0	0	0	0	0	0	0	0	0
Bicyclo[5.2.0]nonane, 2-methylene-4,8,8-trimethyl-4-vinyl-	0	0	0	0	0	0	0	0	0	0	0	0	0	0	0	0	0	0	0	0	0	0	0	0	0	0	0	0	0	0	0	0	0	0	17.8773	0	0	0	0	0	0	0	0	0	0	0	0	0	0
Valeraldehyde, 4,4-dimethyl-2-methylene-	0	0	0	0	0	0	0	0	0	0	0	0	0	0	0	0	0	0	0	0	0	0	0	0	0	0	0	0	0	0	0	0	0	0	0	0	0	0	0	0	0	0	0	0	0	0	0	0	0
(-)-Isolongifolol, methyl ether	0	0	0	0	0	0	0	0	0	0	0	0	0	0	0	0	0	0	0	0	0	0	0	0	0	0	0	0	0	0	0	0	0	0	0	0	0	0	0	0	0	0	0	0	0	0	0	0	0
Decane, 1-chloro-	0	0	0	0	0	0	0	0	0	0	0	0	0	0	0	0	0	0	0	0	0	0	0	0	0	0	0	0	0	0	0	0	0	0	0	0	0	0	0	0	0	0	0	0	0	0	0	0	0
2-Pentene, 4-methyl-	0	0	0	0	0	0	0	0	0	0	0	0	0	0	0	0	0	0	0	0	0	0	0	0	0	0	0	0	0	0	0	0	0	0	0	0	0	0	0	0	0	0	0	0	0	0	0	0	0
Cyclohexane, 1,2,3-trimethyl-	0	0	0	0	0	0	0	0	0	0	0	0	0	0	0	0	0	0	0	0	0	0	0	0	0	0	0	0	0	0	0	0	0	0	0	0	0	0	0	0	0	0	0	0	0	0	0	0	0
Hexane, 2,2,3,3-tetramethyl-	0	0	0	0	0	17.3088	0	0	0	0	0	0	0	0	0	0	0	0	0	0	0	0	0	0	0	0	0	0	0	0	0	0	0	0	0	0	0	0	0	0	0	0	0	0	0	0	0	0	0
Dodecane, 1-bromo-	0	0	0	0	0	0	0	0	0	0	0	0	0	0	0	17.2568	0	0	0	0	0	0	0	0	0	0	0	0	0	0	0	0	0	0	0	0	0	0	0	0	0	0	0	0	0	0	0	0	0
Nonane, 4-methyl-	0	0	0	0	0	0	0	0	0	0	0	0	0	0	0	0	0	0	15.5703	0	0	0	0	0	0	0	0	0	0	0	0	0	0	0	0	0	0	0	0	0	0	0	0	0	0	0	0	0	0
Eicosane, 2-methyl-	0	0	0	0	0	0	0	0	0	0	0	0	0	0	0	0	0	0	0	0	0	0	0	0	0	0	0	0	0	0	0	0	0	0	0	0	0	0	0	0	0	0	0	0	0	0	0	0	0
Longifolene	0	0	0	0	0	0	0	0	0	0	0	0	0	0	0	0	0	0	0	0	0	0	0	0	0	0	0	0	0	0	0	0	0	0	0	0	0	0	0	0	0	0	0	0	0	0	0	0	0
Decane, 2,3,7-trimethyl-	0	0	0	0	0	0	0	0	0	0	0	0	0	0	0	0	0	0	0	0	0	0	0	0	0	0	0	0	0	0	0	0	0	0	0	0	0	0	0	0	0	0	0	0	0	0	0	0	0
9,12,15-Octadecatrienoic acid, methyl ester, (Z,Z,Z)-	0	0	0	0	0	0	0	0	0	0	0	0	0	0	0	0	0	0	0	0	0	0	0	0	0	0	0	0	0	0	0	0	0	0	0	0	0	0	0	0	0	0	0	0	0	0	0	0	0
1-Propanol, 2-(dimethylamino)-2-methyl-	0	0	0	0	0	0	0	0	0	0	0	0	0	0	0	0	0	0	0	0	0	0	0	0	0	0	0	0	0	0	0	0	0	0	0	0	0	0	0	0	0	0	0	0	0	0	0	0	0
1-Dodecanol	0	0	0	0	0	0	0	0	0	0	0	0	0	0	0	0	0	0	0	0	0	0	0	0	0	0	0	0	0	0	0	0	0	0	0	0	0	0	0	0	0	0	0	0	0	0	0	0	0
1-Pentene, 3,3-dimethyl-	0	0	0	0	0	0	0	0	0	0	0	0	0	0	0	0	0	0	0	0	0	0	0	0	0	0	0	0	0	0	0	0	0	0	0	0	0	0	0	0	0	0	0	0	0	0	0	0	0
4-Methyl-1,5-Heptadiene	0	0	0	0	0	0	0	0	0	0	0	0	0	0	0	0	0	0	0	0	0	0	0	0	0	0	0	0	0	0	0	0	0	0	0	0	0	0	0	0	0	0	0	0	0	0	0	0	0
Ethanone, 1-cyclobutyl-	0	0	0	0	0	0	0	0	0	0	0	0	0	0	0	0	0	0	0	0	0	0	0	0	0	0	0	0	0	0	0	16.0383	0	0	0	0	0	0	0	0	0	0	0	0	0	0	0	0	0
1,1,6-trimethyl-3-methylene-2-(3,6,9,13-tetramethyl-6-ethenye-10,14-dimethylene-pentadec-4-enyl)cyclohexane	0	0	0	0	0	0	0	0	0	0	0	0	0	0	0	0	0	0	0	0	0	0	0	0	0	0	0	0	0	0	0	0	0	0	0	0	0	0	0	0	0	0	0	0	0	0	0	0	0
Octadecane, 2-methyl-	0	0	0	0	0	0	0	0	0	0	0	0	0	0	0	0	0	0	0	0	0	0	0	0	0	0	0	0	0	0	0	0	0	0	0	0	0	0	0	0	0	0	0	0	0	0	0	0	0
Bicyclo[5.3.0]decane, 2-methylene-5-(1-methylvinyl)-8-methyl-	0	0	0	0	0	0	0	0	0	0	0	0	0	0	0	0	0	0	0	0	0	0	0	0	0	0	0	0	0	0	0	0	0	0	0	0	0	0	0	0	0	0	0	0	0	0	0	0	0
1,E-11,Z-13-Octadecatriene	0	0	0	0	0	0	0	0	0	0	0	0	0	0	0	0	0	0	0	0	0	0	0	0	0	0	0	0	0	0	0	0	0	0	0	0	0	0	0	0	0	0	0	0	0	0	0	0	0
2-Butene, 2,3-dimethyl-	0	0	0	0	0	0	0	0	0	0	0	0	0	0	0	0	0	0	0	0	0	0	0	0	0	0	0	0	0	0	0	0	0	0	0	0	0	0	0	0	0	0	0	0	0	0	0	0	0
Cyclopropane, 1,1,2,3-tetramethyl-	0	0	0	0	0	0	0	0	0	0	0	0	0	0	0	0	0	0	0	0	0	0	0	0	0	0	0	0	0	0	0	0	0	0	0	0	0	0	0	0	0	0	0	0	0	0	0	0	0
Sulfurous acid, isohexyl pentyl ester	0	0	0	0	0	0	0	0	0	0	0	0	0	0	0	0	0	0	0	0	0	0	0	0	0	0	0	0	0	0	0	0	0	0	0	0	0	0	0	0	0	0	0	0	0	0	0	0	0
1-Undecene, 5-methyl-	0	0	0	0	0	0	0	0	0	0	0	0	0	0	0	0	0	0	0	0	0	0	0	0	0	0	0	0	0	0	0	0	0	0	0	0	0	0	0	0	0	0	0	0	0	0	0	0	0
10-Undecyn-1-ol	0	0	0	0	0	0	0	0	0	0	0	18.8097	0	0	0	0	0	0	0	0	0	0	0	0	0	0	0	0	0	0	0	0	0	0	0	0	0	0	0	0	0	0	0	0	0	0	0	0	0
3,5-Dimethyl-1,6-heptadien-4-ol	0	0	0	0	0	0	0	0	0	0	0	0	0	0	0	0	0	0	0	0	0	0	0	0	0	0	0	0	0	0	0	0	0	0	0	0	0	0	0	0	0	0	0	0	0	0	0	0	0
(S)-(+)-3-Methyl-1-pentanol	0	0	0	0	0	0	0	0	0	0	0	0	0	0	0	0	0	0	0	0	0	0	0	0	0	0	0	0	0	0	0	0	0	0	0	0	0	0	0	0	0	0	0	0	0	0	0	0	0
1,5-Octadiene, 7-methyl-3-(1-methylethyl)-	0	0	0	0	0	0	0	0	0	0	0	0	0	0	0	0	0	0	0	0	0	0	0	0	0	0	0	0	0	0	0	0	0	0	0	0	0	0	0	0	0	0	0	0	0	0	0	0	0
1,2-Benzenediol, o-(2-chloropropionyl)-o'-(4-ethylbenzoyl)-	0	0	0	0	0	0	0	0	0	0	0	0	0	0	0	0	0	0	0	0	0	0	0	0	0	0	0	0	0	0	0	0	0	0	0	0	0	0	0	0	0	0	0	0	0	0	0	0	0
Phosphonofluoridic acid, methyl-, nonyl ester	0	0	0	0	0	0	0	0	0	0	0	0	0	0	0	0	0	0	0	0	0	0	0	0	0	0	0	0	0	0	0	0	0	0	0	0	0	0	0	0	0	0	0	0	0	0	0	0	0
d-Proline, N-methoxycarbonyl-, heptyl ester	0	0	0	0	0	0	0	0	0	0	0	0	0	0	0	0	0	0	0	0	0	0	0	0	0	0	0	0	0	0	0	0	0	0	0	0	0	0	0	0	0	0	0	0	0	0	0	0	0
2R-Acetoxymethyl-1,3,5-trimethyl-4c-(3-methyl-2-buten-1-yl)-1c-cyclohexanol	0	0	0	0	0	0	0	0	0	0	0	0	0	0	0	0	0	0	0	0	0	0	0	0	0	0	0	0	0	0	0	0	0	0	0	0	0	0	0	0	0	0	0	0	0	0	0	0	0
3,3',4,4'-Tetrabromodiphenyl ether	0	0	0	0	0	0	0	0	0	0	0	0	0	0	0	0	0	0	0	0	0	0	0	0	0	0	0	0	0	0	0	0	0	0	0	0	0	0	0	0	0	0	0	0	0	0	0	0	0
Acetic acid, trifluoro-, 2,2-dimethylpropyl ester	0	0	0	0	0	0	0	0	0	0	0	0	0	0	0	0	0	0	0	0	0	0	0	0	0	0	0	0	0	0	0	0	0	0	0	0	0	0	0	0	0	0	0	0	0	0	0	0	0
Pentanoic acid, 5-hydroxy-, 2,4-di-t-butylphenyl esters	0	0	0	0	0	0	0	0	0	0	0	0	0	0	0	0	0	0	0	0	0	0	0	0	0	0	0	0	0	0	0	0	0	0	0	0	0	0	0	0	0	0	0	0	0	0	0	0	0
1,4-Dioxane-2,6-dione	0	0	0	0	0	0	0	0	0	0	0	0	0	0	0	0	0	0	0	0	0	0	0	0	0	0	0	0	0	0	0	0	0	0	0	0	0	0	0	0	0	0	0	0	0	0	0	0	0
6-Hepten-3-one, 4-methyl-	0	0	0	0	0	0	0	0	0	0	0	0	0	0	0	0	0	0	0	0	0	0	0	0	0	0	0	0	0	0	0	0	0	0	0	0	0	0	0	0	0	0	0	0	0	0	0	0	0
2-Propenoic acid, 2-methyl-, ethenyl ester	0	0	0	0	0	0	0	0	0	0	0	0	0	0	0	0	0	0	0	0	0	0	0	0	0	0	0	0	0	0	0	0	0	0	0	0	0	0	0	0	0	0	0	0	0	0	0	0	0
(SR)- or (RS)-4-methyl-2,3-pentanediol	0	0	0	0	0	0	0	0	0	0	0	0	0	0	0	0	0	0	0	0	0	0	0	0	0	0	0	0	0	0	0	0	0	0	0	0	0	0	0	0	0	0	0	0	0	0	0	0	0
Trimethyl[4-(1,1,3,3,-tetramethylbutyl)phenoxy]silane	0	0	0	0	0	0	0	0	0	0	0	0	0	0	0	0	0	0	0	0	0	0	0	0	0	0	0	0	0	0	0	0	0	0	0	0	0	0	0	0	0	0	0	0	0	0	0	0	0
Heptane, 3,3,5-trimethyl-	0	0	0	0	0	0	0	0	0	0	0	0	0	0	0	0	0	0	0	0	0	0	0	0	0	0	0	0	0	0	0	0	0	0	0	0	0	0	0	0	0	0	0	0	0	0	0	0	0
2,2-Dimethyl-propyl 2,2-dimethyl-propanesulfinyl sulfone	0	0	0	0	0	0	0	0	0	0	0	0	0	0	0	0	0	0	0	0	0	0	0	0	0	0	0	0	0	0	0	0	0	0	0	0	0	0	0	0	0	0	0	0	0	0	0	0	0
(2,3,3-Trimethyloxiranyl)methanol	0	0	0	0	0	0	0	0	0	0	0	0	0	0	0	0	0	0	0	0	0	0	0	0	0	0	0	0	0	0	0	0	0	0	0	0	0	0	0	0	0	0	0	0	0	0	0	0	0
Triphenyl phosphate	0	0	0	0	0	0	0	0	0	0	0	0	0	0	0	0	0	0	0	0	0	0	0	0	0	0	0	0	0	0	0	0	0	0	0	0	0	0	0	0	0	0	0	0	0	0	0	0	0
.alpha.-Farnesene	0	0	0	0	0	0	0	0	0	0	0	0	0	0	0	0	0	0	0	0	0	0	0	0	0	0	0	0	0	0	0	0	0	0	0	0	0	0	0	0	0	0	0	0	0	0	0	0	0
Ethanamine, N-methylene-	0	0	0	0	0	0	0	0	0	0	0	0	0	0	0	0	0	0	0	0	0	0	0	0	0	0	0	0	0	0	0	0	0	0	0	0	0	0	0	0	0	0	0	0	0	0	0	0	0
Pentadecanal-	0	0	0	0	0	0	0	0	0	0	0	0	0	0	0	0	0	0	0	0	0	0	0	0	0	0	0	0	0	0	0	0	0	0	0	0	0	0	0	0	0	0	0	0	0	0	0	0	0
Butanimidamide	0	0	0	0	0	0	0	0	0	0	0	0	0	0	0	0	0	0	0	0	0	0	0	0	0	0	0	0	0	0	0	0	0	0	0	0	0	0	0	0	0	0	0	0	0	0	0	0	0
3-Hexanol	0	0	0	0	0	0	0	0	0	0	0	0	0	0	0	0	0	0	0	0	0	0	0	0	0	0	0	0	0	0	0	0	0	0	0	0	0	0	0	0	0	0	0	0	0	0	0	0	0
3-Hexanone, 2,5-dimethyl-	0	0	0	0	0	0	0	0	0	0	0	0	0	0	0	0	0	0	0	0	0	0	0	0	0	0	0	0	0	0	0	0	0	0	0	0	0	0	0	0	0	0	0	0	0	0	0	0	0
Cyanogen bromide	0	0	0	0	0	0	0	0	0	0	0	0	0	0	0	0	0	0	0	0	0	0	0	0	0	0	0	0	0	0	0	0	0	0	0	0	0	0	0	0	0	0	0	0	0	0	0	0	0
3-Heptene, 2,6-dimethyl-	0	0	0	0	0	0	0	0	0	0	0	0	0	0	0	0	0	0	0	0	0	0	0	0	0	0	0	0	0	0	0	0	0	0	0	0	0	0	0	0	0	0	0	0	0	0	0	0	0
4-Methyl-2,4-bis(4'-trimethylsilyloxyphenyl)pentene-1	0	0	0	0	0	0	0	0	0	0	0	0	0	0	0	0	0	0	0	0	0	0	0	0	0	0	0	0	0	0	0	0	0	0	0	0	0	0	0	0	0	0	0	0	0	0	0	0	0
2,'3,4',6-Tetrabromodiphenyl ether	0	0	0	0	0	0	0	0	0	0	0	0	0	0	0	0	0	0	0	0	0	0	0	0	0	0	0	0	0	0	0	0	0	0	0	0	0	0	0	0	0	0	0	0	0	0	0	0	0
Sulfurous acid, isobutyl pentyl ester	0	0	0	0	0	0	0	0	0	0	0	0	0	0	0	0	0	0	0	0	0	0	0	0	0	0	0	0	0	0	0	0	0	0	0	0	0	0	0	0	0	0	0	0	0	0	0	0	0
Bicyclo[3.1.0]hex-2-ene, 4-methyl-1-(1-methylethyl)-	0	0	0	0	0	0	0	0	0	0	0	0	0	0	0	0	0	0	0	0	0	0	0	0	0	0	0	0	0	0	0	0	0	0	0	0	0	0	0	0	0	0	0	0	0	0	0	0	0
1,2,3-Trimethyldiaziridine	0	0	0	0	0	0	0	0	0	0	0	0	0	0	0	0	0	0	0	0	0	0	0	0	0	0	0	0	0	0	0	0	0	0	0	0	0	0	0	0	0	0	0	0	0	0	0	0	0
2-Carene	0	0	0	0	0	0	0	0	0	0	0	0	0	0	0	0	0	0	0	0	0	0	0	0	0	0	0	0	0	0	0	0	0	0	0	0	0	0	0	0	0	0	0	0	0	0	0	0	0
Vinyl crotonate	0	0	0	0	0	0	0	0	0	0	0	0	0	0	0	0	0	0	0	0	0	0	0	0	0	0	0	0	0	0	0	0	0	0	0	0	0	0	0	0	0	0	0	0	0	0	0	0	0
Dibromophenyl ether	0	0	0	0	0	0	0	0	0	0	0	0	0	0	0	0	0	0	0	0	0	0	0	0	0	0	0	0	0	0	0	0	0	0	0	0	0	0	0	0	0	0	0	0	0	0	0	0	0
Fumaric acid, 2,4-dimethylpent-3-yl ethyl ester	0	0	0	0	0	0	0	0	0	0	0	0	0	0	0	0	0	0	0	0	0	0	0	0	0	0	0	0	0	0	0	0	0	0	0	0	0	0	0	0	0	0	0	0	0	0	0	0	0
1-Cycloheptene, 1,4-dimethyl-3-(2-methyl-1-propene-1-yl)-4-vinyl-	0	0	0	0	0	0	0	0	0	0	0	0	0	0	0	0	0	0	0	0	0	0	0	0	0	0	0	0	0	0	0	0	0	0	0	0	0	0	0	0	0	0	0	0	0	0	0	0	0
1,14-Tetradecanediol	0	0	0	0	0	0	0	0	0	0	0	0	0	0	0	0	0	0	0	0	0	0	0	0	0	0	0	0	0	0	0	0	0	0	0	0	0	0	0	0	0	0	0	0	0	0	0	0	0
1-Formyl-2,2,6-trimethyl-3-cis-(3-methylbut-2-enyl)-5-cyclohexene	0	0	0	0	0	0	0	0	0	0	0	0	0	0	0	0	0	0	0	0	0	0	0	0	0	0	0	0	0	0	0	0	0	0	0	0	0	0	0	0	0	0	0	0	0	0	0	0	0
Diazoprogesterone	0	0	0	0	0	0	0	0	0	0	0	0	0	0	0	0	0	0	0	0	0	0	0	0	0	0	0	0	0	0	0	0	0	0	0	0	0	0	0	0	0	0	0	0	0	0	0	0	0
4,4-Dimethyl octane	0	0	0	0	0	0	0	0	0	0	0	0	0	0	0	0	0	0	0	0	0	0	0	0	0	0	0	0	0	0	0	0	0	0	0	0	0	0	0	0	0	0	0	0	0	0	0	0	0
1-Propanol, 2-amino-, (.+/-.)-	0	0	0	0	0	0	0	0	0	0	0	0	0	0	0	0	0	0	0	0	0	0	0	0	0	0	0	0	0	0	0	0	0	0	0	0	0	0	0	0	0	0	0	0	0	0	0	0	0
d-Proline, N-methoxycarbonyl-, dodecyl ester	0	0	0	0	0	0	0	0	0	0	0	0	0	0	0	0	0	0	0	0	0	0	0	0	0	0	0	0	0	0	0	0	0	0	0	0	0	0	0	0	0	0	0	0	0	0	0	0	0
1,3-Dimethyldiaziridine	0	0	0	0	0	0	0	0	0	0	0	0	0	0	0	0	0	0	0	0	0	0	0	0	0	0	0	0	0	0	0	0	0	0	0	0	0	0	0	0	0	0	0	0	0	0	0	0	0
2-Hexanol	0	0	0	0	0	0	0	0	0	0	0	0	0	0	0	0	0	0	0	0	0	0	0	0	0	0	0	0	0	0	0	0	0	0	0	0	0	0	0	0	0	0	0	0	0	0	0	0	0
2-Pentanol, 4-methyl-	0	0	0	0	0	0	0	0	0	0	0	0	0	0	0	0	0	0	0	0	0	0	0	0	0	0	0	0	0	0	0	0	0	0	0	0	0	0	0	0	0	0	0	0	0	0	0	0	0
RS-2,3-hexanediol	0	0	0	0	0	0	0	0	0	0	0	0	0	0	0	0	0	0	0	0	0	0	0	0	0	0	0	0	0	0	0	0	0	0	0	0	0	0	0	0	0	0	0	0	0	0	0	0	0
2-Methyl-3-(3-methyl-but-2-enyl)-2-(4-methyl-pent-3-enyl)-oxetane	0	0	0	0	0	0	0	0	0	0	0	0	0	0	0	0	0	0	0	0	0	0	0	0	0	0	0	0	0	0	0	0	0	0	0	0	0	0	0	0	0	0	0	0	0	0	0	0	0
1,3,6-Heptatriene, 2,5,5-trimethyl-	0	0	0	0	0	0	0	0	0	0	0	0	0	0	0	0	0	0	0	0	0	0	0	0	0	0	0	0	0	0	0	0	0	0	0	0	0	0	0	0	0	0	0	0	0	0	0	0	0
1H-Tetrazole	0	0	0	0	0	0	0	0	0	0	0	0	0	0	0	0	0	0	0	0	0	0	0	0	0	0	0	0	0	0	0	0	0	0	0	0	0	0	0	0	0	0	0	0	0	0	0	0	0
2-Cyclohexen-1-one, 4-(3-hydroxy-1-butenyl)-3,5,5-trimethyl-, [R-[R*,R*-(E)]]-	0	0	0	0	0	0	0	0	0	0	0	0	0	0	0	0	0	0	0	0	0	0	0	0	0	0	0	0	0	0	0	0	0	0	0	0	0	0	0	0	0	0	0	0	0	0	0	0	0
3-Methyl-2-butenoic acid, 2-tetrahydrofurylmethyl ester	0	0	0	0	0	0	0	0	0	0	0	0	0	0	0	0	0	0	0	0	0	0	0	0	0	0	0	0	0	0	0	0	0	0	0	0	0	0	0	0	0	0	0	0	0	0	0	0	0
Here lists 855 metabolites, but only about 700 are considered real peaks in our context
474 analysis including reported in the context and not reported.
differentiatial levels, fragments, and annotation
[truncated: 435 more columns]
