# Supplementary material for: Untargeted Metabolomics of Nicotiana tabacum Grown in United States and India Characterizes the Association of Plant Metabolomes With Natural Climate and Geography
Source: Front Plant Sci. 2019 Oct 30;10:1370. doi: 10.3389/fpls.2019.01370 (PMC6831618; doi:10.3389/fpls.2019.01370)
Supplement: Supplementary file 14 [file Table_7.xlsx]

## Sheet: Sheet1
Supplementary Table 7
Raw polar data genearated from MPP	1	2	3	4	5	6	7	8	9	10	11	12	13	14	15	16	17	18	19	20	21	22	23	24	25	26	27	28	29	30	31	32	33	34	35	36	37	38	39	40	41	42	43	44	45	46	47	48	49
Compound	MP1R1-1U-AllHits: Log2	MP1R1-2U-AllHits: Log2	MP1R1-3U-AllHits: Log2	MP1R1GS1-1U-AllHits: Log2	MP1R1GS1-2U-AllHits: Log2	MP1R1GS1-3U-AllHits: Log2	MP1R2-1U-AllHits: Log2	MP1R2-2U-AllHits: Log2	MP1R2-3U-AllHits: Log2	MP1R2GS1-1U-AllHits: Log2	MP1R2GS1-2U-AllHits: Log2	MP1R2GS1-3U-AllHits: Log2	MP1R3-1U-AllHits: Log2	MP1R3-2U-AllHits: Log2	MP1R3-3U-AllHits: Log2	MP1R3GS1-1U-AllHits: Log2	MP1R3GS1-2U-AllHits: Log2	MP1R3GS1-3U-AllHits: Log2	MP1R4-1U-AllHits: Log2	MP1R4-2U-AllHits: Log2	MP1R4-3U-AllHits: Log2	MP1R4GS1-1U-AllHits: Log2	MP1R4GS1-2U-AllHits: Log2	MP1R4GS1-3U-AllHits: Log2	MP1R5GS1-1U-AllHits: Log2	MP1R5GS1-2U-AllHits: Log2	MP1R5GS1-3U-AllHits: Log2	MP2R1-1U-AllHits: Log2	MP2R1-2U-AllHits: Log2	MP2R1-3U-AllHits: Log2	MP2R1GS2-1U-AllHits: Log2	MP2R1GS2-2U-AllHits: Log2	MP2R1GS2-3U-AllHits: Log2	MP2R2-1U-AllHits: Log2	MP2R2-2U-AllHits: Log2	MP2R2-3U-AllHits: Log2	MP2R2GS2-1U-AllHits: Log2	MP2R2GS2-2U-AllHits: Log2	MP2R2GS2-3U-AllHits: Log2	MP2R3-1U-AllHits: Log2	MP2R3-2U-AllHits: Log2	MP2R3-3U-AllHits: Log2	MP2R3GS2-1U-AllHits: Log2	MP2R3GS2-2U-AllHits: Log2	MP2R3GS2-3U-AllHits: Log2	MP2R4-1U-AllHits: Log2	MP2R4-2U-AllHits: Log2	MP2R4-3U-AllHits: Log2	MP2R4GS2-1U-AllHits: Log2
Butanoic acid, 2,4-bis[(trimethylsilyl)oxy]-, trimethylsilyl ester	0.722156	0.406397	-0.226166	0.128481	0.628275	0.563385	1.47156	1.27094	1.34767	0.370728	-0.572668	0.136707	0.681665	0.475321	0.380791	-0.221413	0.328484	0.480232	-0.462801	0.578096	0.549057	0.467321	0.537712	0.589674	1.36592	1.56507	0.778189	1.07008	0.311764	0.0724735	0.781967	0.916893	0.63698	1.04681	0.0827007	-0.0704632	0.940361	0.71373	1.00466	0.92931	0.647347	-0.848404	0.762898	1.01457	0.694241	1.10363	-0.337019	-0.0402946	0.861027
D-Allose, pentakis(trimethylsilyl) ether, methyloxime (anti)	0	0	0	0	0	0	0	0	0	0	24.0363	0	0	0	0	0	0	0	0	0	0	0	0	0	23.2566	22.9399	24.0721	0	0	0	23.5139	25.1167	23.6204	0	0	0	24.7485	22.444	24.6145	0	0	0	25.1347	24.962	25.1514	0	0	0	25.178
Tris(trimethylsilyl)hydroxylamine	0	0	0	19.494	0	19.7059	0	0	0	20.0986	18.9363	19.3278	0	0	0	19.3018	20.1082	19.5694	0	0	0	19.3234	19.3506	19.469	21.8003	21.3298	21.7485	0	0	0	20.473	20.7099	20.9526	0	0	0	20.8129	20.3296	20.9099	0	0	0	21.1192	20.4434	20.6646	0	0	0	20.7062
l-Glutamine, tris(trimethylsilyl) deriv.	0	0	0	21.9294	22.0713	22.2502	0	0	0	21.0025	20.6809	21.2913	0	0	0	21.6181	21.7778	21.8012	0	0	0	20.739	20.9358	22.9192	21.2717	21.3376	21.1799	0	0	0	0	0	0	0	0	0	0	0	0	0	0	0	0	0	0	0	0	0	0
Propanedioic acid, bis(trimethylsilyl) ester	-0.0640469	0.102255	-0.115929	0.165909	0.132341	-0.430416	0.736729	0.934681	1.01606	-0.734268	-0.693686	-1.17325	0.299746	-1.06141	-0.158947	-0.919315	-1.05456	-1.05479	-21.0657	0.0452595	0.247749	-0.921711	-1.15946	0.788404	-0.275513	-0.756657	-0.900658	-21.0657	-0.562777	-21.0657	1.23456	-0.0633011	0.415565	-0.801868	-21.0657	-0.785336	1.10729	0.223585	0.251606	0.136284	-0.317738	-0.69817	1.03777	0.812172	0.826622	-0.542219	-1.4055	-1.12734	-0.269819
Glutamic acid, N-(trimethylsilyl)-, bis(trimethylsilyl) ester, L-	-19.5201	-19.5201	-19.5201	0.860968	1.03897	1.10663	-0.229464	-19.5201	-19.5201	0.688927	0.652796	0.406872	-19.5201	-19.5201	-19.5201	0.905346	0.854672	0.550581	-19.5201	-19.5201	-19.5201	0.476887	0.557016	1.0342	0.607805	0.488537	0.190985	-19.5201	-19.5201	-19.5201	1.57018	0.610245	0.745771	-19.5201	-19.5201	-19.5201	-19.5201	-19.5201	0.934139	-19.5201	-19.5201	-19.5201	-19.5201	-19.5201	-19.5201	-19.5201	-19.5201	-19.5201	-19.5201
Octadecanoic acid, trimethylsilyl ester	1.76965	1.73658	0.548655	3.00472	3.29429	3.0373	1.08435	0.873575	0.189901	3.00994	3.24894	3.15202	1.19296	0.877876	0.46245	2.30107	2.4754	3.0798	-0.707863	1.55519	-0.238426	1.8847	3.14953	3.54156	3.50194	4.19118	4.00515	1.37243	0.436518	-0.280443	4.13334	3.50815	3.43977	-1.17401	0.665928	0.624624	4.11209	3.1753	3.92998	0.953323	0.922743	1.0016	3.59773	4.17617	4.29846	0.358149	-0.418266	0.00680733	4.40344
2-[2-[2-(Carboxymethyloxy)ethoxy]ethoxy]acetic acid, bis(trimethylsilyl) ester	0	0	0	0	0	0	0	0	0	0	0	0	0	0	0	0	0	0	0	0	0	0	0	0	0	0	22.058	0	0	0	0	0	0	0	0	0	0	0	0	0	0	0	0	0	0	0	0	0	0
Glycoside, .alpha.-methyl-trtrakis-O-(trimethylsilyl)-	1.23738	0.145243	1.45523	-23.9047	-1.61143	-1.90771	-0.0256443	1.02395	0.959341	-23.9047	-23.9047	-23.9047	2.38957	1.98302	1.65187	-23.9047	-23.9047	-23.9047	2.09909	2.17389	2.15326	-23.9047	-23.9047	-0.22349	0.0673008	-0.244543	0.405512	0.945999	1.66942	1.23177	-1.82979	-1.91786	-1.25456	1.69894	2.10911	1.68579	0.324791	0.472519	0.640524	2.89388	2.2965	-23.9047	1.21393	0.980972	1.05776	2.46041	2.52867	-23.9047	1.23094
Scopoletin, trimethylsilyl ether	0	0	0	20.2969	19.9781	20.107	0	0	0	19.3457	0	0	0	0	0	0	19.755	19.7725	0	0	0	19.7305	0	19.8635	19.9393	20.0554	20.1322	0	0	0	0	0	19.7652	0	0	0	0	0	0	0	0	0	21.0977	20.6962	20.1926	0	0	0	20.5193
D-Glucose, 2,3,4,5,6-pentakis-O-(trimethylsilyl)-, O-methyloxime	0	0	0	0	0	0	0	0	0	0	0	0	0	0	0	0	0	0	0	0	0	0	0	25.9351	24.7435	25.3121	25.4765	27.7385	0	0	25.194	26.1425	25.2054	0	0	0	0	26.2083	27.0393	0	0	27.839	0	26.5818	0	0	0	0	0
Pyrimidine, 2,4-bis[(trimethylsilyl)oxy]-	0	0	0	0	0	0	0	0	0	0	0	0	0	0	0	0	19.898	19.9689	0	0	0	20.0488	19.5272	21.011	20.1658	20.2362	20.901	0	0	0	20.28	19.9965	20.2223	0	0	0	20.2721	19.9301	20.0343	0	0	0	21.0369	20.4608	20.7613	0	0	0	20.5615
Benzoic acid, 3,4-bis[(trimethylsilyl)oxy]-, trimethylsilyl ester	0	0	0	20.7918	20.8722	20.6709	0	0	0	0	0	0	0	0	0	20.7363	20.4999	20.4792	20.6425	0	21.5852	20.7144	20.6405	21.0918	0	0	21.285	0	0	0	21.779	21.756	21.7056	0	0	0	22.2531	22.183	22.2161	0	0	0	22.64	22.4298	22.4756	0	0	0	22.5034
Ribonic acid, 2,3,4,5-tetrakis-O-(trimethylsilyl)-, trimethylsilyl ester	0	0	0	0	0	0	0	0	0	0	0	0	0	0	0	0	0	0	0	0	0	0	0	23.8633	0	0	23.4779	0	0	0	23.853	0	0	0	0	0	0	0	0	0	0	0	21.1216	0	0	0	0	0	0
9H-Purin-6-amine, N,9-bis(trimethylsilyl)-	0	0	0	20.7778	20.4488	20.1845	0	0	0	20.5736	20.0373	20.5092	0	0	0	20.5253	0	20.0961	0	0	0	20.09	20.1166	0	20.4088	20.337	20.9323	0	0	0	0	0	0	0	0	0	0	0	0	0	0	0	0	0	0	0	0	0	0
L-Threonic acid, tris(trimethylsilyl) ether, trimethylsilyl ester	24.9598	24.7417	25.2554	22.7327	24.8975	23.4451	25.4333	25.2671	25.178	24.5284	24.2618	24.5171	24.7764	24.5707	25.1181	22.2286	24.4552	24.6123	24.4862	25.0928	25.0459	24.3513	23.7721	24.4199	23.351	25.7055	24.5806	25.2615	0	24.6663	0	0	0	25.2921	0	24.2958	0	0	0	25.3169	25.1945	24.5227	0	0	0	25.2883	0	25.3026	0
l-Leucine, trimethylsilyl ester	0	0	0	18.8161	18.7605	18.0794	0	0	0	0	0	0	0	0	0	18.1629	18.302	17.9213	0	0	0	18.0736	0	19.0737	19.4377	19.3909	19.5068	0	0	0	18.7964	19.2422	0	0	0	0	0	0	0	0	0	0	20.3861	20.0855	20.2348	0	0	0	19.6748
L-(-)-Arabitol, pentakis(trimethylsilyl) ether	22.8308	23.0195	23.0429	0	0	0	22.5144	22.1801	22.061	0	0	0	22.7185	22.9636	0	0	21.1789	0	23.2417	23.6739	23.4737	21.7	0	24.5179	24.3111	24.5509	24.8183	22.7494	23.0476	22.3583	25.1866	25.1667	25.3023	22.78	22.4945	23.16	25.5249	25.1777	25.5411	23.0068	23.0696	23.1542	24.8107	25.0215	24.9411	23.1288	23.2275	23.193	24.5716
D-Xylopyranose, 1,2,3,4-tetrakis-O-(trimethylsilyl)-	0	0	0	0	0	0	0	0	0	0	0	0	0	0	0	0	0	0	0	0	0	0	0	0	0	22.6887	23.851	0	0	0	23.1097	0	23.0932	0	0	0	0	0	0	0	0	0	23.9794	24.4543	23.8857	0	0	0	23.9676
Butanedioic acid, bis(trimethylsilyl) ester	0.0293446	0.389938	-0.377403	0.568191	1.1502	0.469912	0.308239	0.445538	0.767382	-0.111668	-0.33149	-0.154495	0.51803	-0.41847	0.855818	0.598192	0.479801	0.528049	0.351847	0.612335	0.369356	0.148787	0.304693	2.26367	1.33879	0.729155	0.362602	0.114122	-0.337084	-0.177093	1.59819	1.29964	1.24814	0.119852	0.15583	0.145489	1.33418	1.54035	1.42069	-0.473194	-0.0593376	-0.215452	2.17061	2.12868	2.02563	0.241554	-0.309181	0.627459	2.05113
Butane, 2,3-bis(trimethylsiloxy)-	0	0	0	0	0	0	0	0	0	0	0	0	0	0	0	0	0	0	0	0	0	0	0	22.5922	0	0	22.5645	0	0	0	0	0	0	0	0	0	0	0	20.9355	0	0	0	0	0	0	0	0	0	0
Disiloxane, hexamethyl-	0	0	0	23.1816	0	0	0	0	0	0	0	0	22.9158	0	0	0	0	0	0	0	0	0	0	0	0	0	22.9154	0	0	0	24.3644	0	0	0	0	0	0	0	0	0	0	0	0	0	0	0	0	0	23.8471
d-Glucose, 2,3,4,5,6-pentakis-O-(trimethylsilyl)-, o-methyloxyme, (1E)-	0	0	0	0	21.5603	0	0	0	0	0	0	0	20.4976	0	0	0	0	0	0	0	0	0	0	0	0	21.2789	21.6306	0	0	0	0	0	0	0	0	0	0	0	0	0	0	0	0	0	0	0	0	0	0
Butane, 1,2,3,4-tetrakis[(trimethylsilyl)oxy]-	0	0	0	0	0	0	0	0	0	0	0	0	0	0	0	0	0	0	0	0	0	24.6793	24.7367	0	23.1788	22.7353	22.9739	0	0	0	23.7897	0	23.646	0	0	0	0	0	0	0	0	0	22.078	0	0	0	0	0	0
Sulfurous acid, 2-ethylhexyl nonyl ester	0	0	0	0	20.1814	0	0	0	0	0	20.0393	0	0	0	0	0	0	0	0	0	0	0	0	0	21.252	21.0864	21.3481	0	0	0	0	0	0	0	0	0	0	0	0	0	0	0	0	0	0	0	0	0	0
Propane, 2-methyl-1,2-bis(trimethylsiloxy)-	22.7877	22.406	22.114	20.7643	20.548	0	22.2337	23.0568	23.1533	0	0	0	0	0	22.2158	0	0	0	0	23.0439	23.0608	0	0	21.381	21.4363	21.4866	21.4694	0	0	0	0	0	0	0	0	0	21.2289	21.38	21.2173	0	0	0	0	0	0	0	0	0	0
Oleanitrile	0	0	0	0	0	0	0	0	0	0	21.8878	0	0	0	0	20.2063	0	23.8183	0	0	0	0	0	0	22.8641	22.2571	22.8444	0	0	0	22.8739	22.2283	20.81	0	0	0	0	0	21.451	0	0	0	21.6547	0	21.2746	0	0	0	0
Aucubin, hexakis(trimethylsilyl) ether	0	0	0	0	0	0	0	0	0	0	0	0	0	0	0	0	0	0	0	0	0	0	0	0	22.4346	20.488	22.1838	0	0	0	0	20.9842	0	0	0	0	22.2679	0	21.967	0	0	0	22.2328	0	21.6302	0	0	0	22.2045
Butylphosphonic acid, pentyl 4-(2-phenylprop-2-yl)phenyl ester	0	0	0	19.6331	20.3298	20.0299	0	0	0	19.6304	19.4242	19.3252	0	0	0	19.2675	19.3749	19.1463	0	0	0	18.7271	19.6624	18.7879	19.2438	18.7956	18.9659	0	0	0	19.4059	19.28	19.344	0	0	0	18.856	19.4415	19.6394	0	0	0	19.5572	19.7065	19.2168	0	0	0	20.2717
2H-Pyrrol-2-one, 1,5-dihydro-1-methyl-	0	0	0	0	0	0	0	0	0	0	0	0	20.7914	0	0	0	0	0	0	0	0	0	0	0	21.4793	0	21.4347	0	21.3153	0	0	21.2377	21.3467	0	0	0	21.3446	21.3736	21.3364	0	0	0	0	21.1742	0	0	0	0	0
1,5-Anhydro-D-sorbitol, tetrakis(trimethylsilyl) ether	0	0	0	0	0	0	0	0	0	0	0	0	0	0	0	0	0	0	0	0	21.4671	0	0	22.5989	22.3018	22.5714	22.3762	22.7262	22.8358	22.0116	22.2188	23.1002	0	21.6984	22.9415	21.8775	23.612	22.0959	0	22.2942	0	0	0	0	0	0	0	21.6661	22.8652
Galactinol, nonakis(trimethylsilyl) ether	-3.02947	-3.15797	-2.1949	2.20099	1.90639	1.63144	-3.17781	-2.40852	-1.70388	-0.355925	-1.46028	-0.091568	-2.55907	-1.89034	-2.86486	0.85774	1.48162	1.04798	-2.50262	-2.53859	-2.71803	1.37794	1.35455	1.23277	1.84301	0.860786	1.84871	-1.0159	-2.14609	-1.08912	0.968838	1.11717	1.52274	-1.54315	-2.00514	-2.19233	1.88644	1.33918	1.75402	-2.59352	-2.07868	-1.77514	2.44092	2.1348	2.25558	-1.86804	-2.42693	-1.17102	2.2514
1,2,3-Propanetricarboxylic acid, 2-[(trimethylsilyl)oxy]-, tris(trimethylsilyl) ester	1.2595	-1.00924	-0.981483	-0.461725	-0.531504	0.29409	0.466732	-0.789293	-0.776871	-0.933468	-1.06866	-1.85617	-1.94335	-1.78203	-1.83357	-0.349001	-1.27593	-1.08086	0.530535	0.607445	0.144621	-0.846458	0.349737	-0.599743	-23.4774	1.06593	-3.25659	0.200344	-0.460579	-0.178219	-0.737181	-1.69197	-0.802042	0.721157	-0.648514	-1.4946	-0.763948	-1.48138	-1.00249	-1.52821	0.520325	0.405872	-1.32143	0.0967369	-0.991356	0.591972	0.0949974	0.953426	-2.32739
(R*,S*)-3,4-DIHYDROXYBUTANOIC ACID TRITMS	0.631596	0.357412	0.802181	1.15288	0.552732	1.01763	1.3516	0.971836	1.11398	0.496632	0.835432	0.473873	1.00593	0.116669	0.440872	0.637409	0.986645	0.668884	-0.0567837	0.620687	0.713612	0.658283	0.546631	1.93732	1.49437	1.77789	1.62727	0.841984	-0.990608	0.0658646	2.0448	2.001	1.38729	0.774666	-1.29135	0.272861	1.67406	1.70278	2.05074	0.444244	0.432474	0.065609	2.20832	2.08656	2.15289	0.840578	0.901817	0.647675	2.10588
Decane, 2,4-dimethyl-	0	0	0	0	0	0	0	0	0	0	0	0	19.5803	0	0	0	0	0	0	0	0	0	0	0	0	0	20.2836	0	20.3506	0	0	0	0	20.2004	0	0	0	0	0	0	0	0	0	0	0	20.3552	0	0	0
Serine, N,O-bis(trimethylsilyl)-, trimethylsilyl ester	-20.7133	-20.7133	-20.7133	2.70501	2.98968	2.95403	-20.7133	-20.7133	-20.7133	2.30584	1.36527	1.47997	-20.7133	-20.7133	-20.7133	2.94457	2.94511	2.96605	-20.7133	-20.7133	-20.7133	2.97388	2.40228	3.9619	3.36552	3.50449	3.23313	-20.7133	-20.7133	-20.7133	1.22613	1.57652	0.0509262	-20.7133	-20.7133	-20.7133	-20.7133	-20.7133	-0.288237	-20.7133	-20.7133	-20.7133	2.49533	2.37129	1.89068	-20.7133	-20.7133	-20.7133	1.65216
Piperidine, 2-(tetrahydro-2-furanyl)-	0	0	0	20.3379	0	20.0709	0	0	0	19.9054	19.8902	19.9313	0	0	0	19.9383	19.8161	0	0	0	0	19.7594	19.8021	21.2705	21.0874	20.9892	21.0755	0	0	0	21.1249	21.0936	21.0177	0	0	0	20.9813	21.0204	21.0361	0	0	0	21.1829	21.0881	21.1	0	0	0	21.1898
D-(+)-Xylose, tetrakis(trimethylsilyl) ether, methyloxime (anti)	22.5761	23.1975	0	0	0	0	0	0	0	0	0	0	0	0	0	0	0	0	0	0	0	0	0	0	0	0	23.6187	0	0	0	23.169	23.6243	23.3047	23.3613	22.3856	23.3829	0	23.4058	23.4061	0	23.5633	23.2979	0	23.6001	0	0	23.9008	23.6125	23.3339
Oxalic acid, allyl octadecyl ester	0	0	0	0	0	0	0	0	0	0	0	0	0	0	0	0	0	0	0	0	0	0	0	0	0	0	22.0376	0	0	0	0	0	0	0	0	0	0	0	0	0	0	0	0	0	0	0	0	0	0
L-(+)-Tartaric acid, bis(trimethylsilyl) ether, bis(trimethylsilyl) ester	-0.217335	0.0904827	0.369703	-0.599659	0.389893	0.32099	0.733232	0.632803	0.481798	-0.191753	0.28875	-0.00718689	0.363319	-0.0355682	0.128021	-1.4931	-0.099329	-0.0567455	0.137573	0.377504	0.361803	0.311636	-0.893984	1.48323	1.13782	1.46904	0.975401	-23.0619	-23.0619	-23.0619	1.11205	0.973997	1.12722	-23.0619	-23.0619	-23.0619	-0.240925	-0.193817	-0.20146	-23.0619	-23.0619	-23.0619	-0.183216	1.41677	1.13943	-23.0619	-23.0619	-23.0619	1.06794
Benzoic acid, 4-[(trimethylsilyl)oxy]-, trimethylsilyl ester	21.3612	0	0	0	0	0	0	0	0	0	0	0	0	0	0	0	0	0	0	0	0	0	0	0	20.9477	0	20.9499	0	0	0	20.808	0	0	0	0	0	20.7349	21.113	20.9479	0	0	0	21.6611	0	0	0	0	0	21.4394
D-Arabinose, tetrakis(trimethylsilyl) ether, methyloxime (syn)	0	0	0	0	0	0	23.3354	0	0	0	0	0	0	23.3224	23.3342	0	0	0	23.0306	23.7884	0	0	21.8656	0	22.2754	0	22.3361	0	0	0	0	0	23.7597	0	0	0	0	0	0	0	0	0	24.1054	23.8389	24.0121	0	0	0	0
3-Methyl-1,3-bis(trimethylsilyloxy)butane	0	0	0	18.5075	0	19.2225	0	0	0	0	19.1061	0	0	0	0	19.1945	19.061	0	0	0	0	19.0037	0	19.3047	19.1926	19.638	19.2734	0	0	0	19.345	19.8252	19.8689	0	0	0	19.2789	19.8121	19.5342	0	0	0	19.8467	19.3235	19.8473	0	0	0	19.3224
N,O,O-Tris(trimethylsilyl)-L-threonine	0	0	0	21.1404	22.2326	22.0062	0	0	0	21.1934	21.2561	21.0924	0	0	0	21.8267	22.0028	21.5916	0	0	0	21.6725	21.851	22.8722	22.8937	22.9143	22.7534	0	0	0	22.1597	22.311	20.7469	0	0	0	20.4974	20.7293	20.8133	0	0	0	21.8317	22.74	21.6805	0	0	0	22.3865
.alpha.-D-Mannopyranoside, methyl 2,3,4,6-tetrakis-O-(trimethylsilyl)-	0	0	0	0	0	0	0	0	0	0	0	0	0	0	0	0	0	0	0	0	0	0	0	21.8626	21.746	22.548	21.3119	0	0	0	0	0	0	0	0	0	0	0	0	0	0	0	0	22.506	0	0	0	0	0
D-Sorbitol, hexakis(trimethylsilyl) ether	24.0134	0	0	0	0	0	21.0891	20.9668	0	0	0	0	0	0	0	0	0	0	21.2241	24.5725	24.2721	0	0	26.0946	25.4007	25.508	25.6551	24.2927	23.5009	23.6643	24.6926	25.8484	25.2031	23.9406	23.7407	22.6963	0	0	0	24.1988	23.9577	24.7667	25.2211	24.806	25.7847	24.4319	23.9573	25.0471	25.2498
Sulfurous acid, 2-ethylhexyl undecyl ester	0	0	0	0	0	0	0	0	0	0	0	0	0	0	0	0	0	0	0	0	0	0	0	0	21.3463	0	21.3341	0	0	0	0	0	0	0	0	0	0	20.8578	21.2669	0	0	0	20.8481	21.3404	0	0	0	0	0
Pyridine, 3-trimethylsiloxy-	1.94677	1.97523	1.94918	0.00359726	0.285042	-0.214716	1.39445	1.71649	1.87279	-18.1392	0.19161	-18.1392	-18.1392	-18.1392	-18.1392	0.255985	-0.273392	-0.242296	1.60612	1.78454	1.91922	-0.287727	-0.291451	0.440672	1.02754	0.997843	1.05181	1.53424	2.38152	1.77184	1.09801	1.40924	1.10011	1.7237	-18.1392	1.8488	1.24807	1.2326	1.29904	1.56416	1.64202	1.33149	1.34414	1.27819	1.25925	1.82112	1.05971	1.92385	1.30517
Phenylethanolamine triTMS	0	0	0	0	0	0	0	0	0	0	0	0	0	0	0	0	0	0	0	0	0	0	0	22.4279	23.6457	22.9663	23.2882	0	0	0	22.8836	22.6537	0	0	0	0	23.0098	22.8999	23.1712	0	0	0	22.9713	23.1638	0	0	0	0	22.8606
Propanoic acid, 2,3-bis[(trimethylsilyl)oxy]-, trimethylsilyl ester	1.68397	1.3434	-23.7903	0.598309	1.58265	0.569057	-23.7903	1.61156	-23.7903	1.28882	1.40161	1.16764	2.38168	0.701202	1.72414	0.302267	1.24142	1.25329	-23.7903	0.425295	-23.7903	1.34289	0.3559	1.60362	0.272669	1.8488	0.936481	1.8912	0.893805	0.0205288	-23.7903	-23.7903	-23.7903	-23.7903	1.11843	-23.7903	-23.7903	-23.7903	-23.7903	-23.7903	-23.7903	-23.7903	-23.7903	-23.7903	-23.7903	-23.7903	2.32437	2.15163	-23.7903
Propanoic acid, 3-[bis(trimethylsilyl)amino]-2-methyl-, trimethylsilyl ester	0	0	0	0	0	0	0	0	0	0	0	0	0	0	0	0	0	0	0	0	0	0	0	22.3955	23.4656	22.8928	23.1795	0	0	0	0	21.5729	0	0	0	0	0	0	0	0	0	0	22.4514	24.1847	0	0	0	0	0
Inositol, 1,2,3,4,5,6-hexakis-O-(trimethylsilyl)-, scyllo-	0	0	0	0	0	0	0	0	0	0	0	0	0	0	0	0	0	0	0	0	0	0	0	23.4544	22.288	0	22.8986	0	0	0	23.9915	24.0074	23.6316	0	0	0	0	0	0	0	0	0	0	0	0	0	0	0	0
Phthalic acid, isobutyl 2-propylpentyl ester	0	0	0	20.1152	19.7706	20.0664	0	0	0	19.9558	20.2288	19.9545	0	0	0	20.7786	19.8725	19.9022	0	0	0	19.6045	20.435	20.281	20.8138	20.9055	21.4126	0	0	0	20.9901	20.5159	21.0235	0	0	0	21.6479	20.9309	21.2586	0	0	0	0	0	21.4741	0	0	0	21.4351
l-Aspartic acid, bis(trimethylsilyl) ester	19.7907	0	0	22.2041	20.5773	19.991	0	0	0	22.7563	21.0796	20.8666	0	0	0	19.4785	19.8484	20.0723	0	0	0	21.2157	19.9574	22.208	21.775	21.33	18.8019	0	0	0	22.1244	23.5615	21.6	0	0	0	22.2678	21.2463	22.5189	0	0	0	21.2701	22.8459	20.5828	0	0	0	20.2967
3-.alpha.-Mannobiose, octakis(trimethylsilyl) ether (isomer 1)	-22.7179	-22.7179	-22.7179	-2.52801	0.212658	-0.0792713	-22.7179	-22.7179	-1.55501	-22.7179	-22.7179	-22.7179	-22.7179	-1.89859	-1.66914	-0.305248	-0.421743	-0.107662	-1.46889	-22.7179	-22.7179	-22.7179	-22.7179	1.03238	1.16796	0.927582	1.49862	-22.7179	-22.7179	-22.7179	0.889193	-22.7179	-22.7179	-22.7179	-1.98991	-22.7179	0.36902	0.329405	0.377804	-1.16891	-1.49418	-1.68821	0.634409	0.690832	0.57428	-2.45761	-2.03621	-22.7179	-22.7179
.beta.-Alanine, N,N-bis(trimethylsilyl)-, trimethylsilyl ester	-0.281778	0.0226727	-0.43545	2.81775	3.02369	2.8478	-0.132561	0.327105	0.568375	2.22773	0.870468	3.1161	0.309904	-1.18712	-0.0208969	2.85716	2.60432	2.81059	-1.49157	-0.209982	-0.599787	2.57251	2.89165	3.04371	1.52949	3.57412	1.52149	-2.09706	-1.09015	-18.6362	2.51237	2.00172	2.1159	-18.6362	-1.29783	-18.6362	2.32939	1.1987	2.54504	-18.6362	-18.6362	-18.6362	2.45637	2.53391	2.46621	-18.6362	-18.6362	-18.6362	2.55865
D-(-)-Tagatofuranose, pentakis(trimethylsilyl) ether (isomer 2)	0	0	0	0	0	0	0	0	0	0	0	0	0	0	0	0	0	0	0	0	0	0	0	21.8732	22.2812	22.4671	22.2943	0	0	0	0	0	0	0	0	0	0	0	0	0	0	0	0	0	0	0	0	0	0
Silanamine, 1,1,1-trimethyl-N-(trimethylsilyl)-N-[2-[(trimethylsilyl)oxy]ethyl]-	-20.9739	-20.9739	-20.9739	1.76637	1.89448	1.65899	-20.9739	-20.9739	-20.9739	1.5867	2.03531	1.89449	-20.9739	-20.9739	-20.9739	1.84533	2.09257	2.05165	-20.9739	-20.9739	-20.9739	1.50884	2.01701	2.53624	3.09745	3.01857	3.15993	-20.9739	-20.9739	-20.9739	0.843018	0.990923	2.3352	-20.9739	-20.9739	-20.9739	0.628174	0.71118	0.672455	-20.9739	-20.9739	-20.9739	1.48738	1.58721	2.26812	-20.9739	-20.9739	-20.9739	0.958014
d-Ribose, 2,3,4,5-tetrakis-O-(trimethylsilyl)-, O-methyloxime	0	0	0	0	22.5339	22.279	0	0	0	0	0	0	0	0	0	22.1028	22.0327	22.2454	21.3456	0	0	21.8801	21.9276	22.9775	0	0	22.1479	19.1543	0	0	0	0	0	0	0	0	24.0269	23.7858	0	0	0	0	0	0	23.4812	0	0	0	0
D-Galactose, 2-deoxy-3,4,5,6-tetrakis-O-(trimethylsilyl)-2-[(trimethylsilyl)amino]-	22.343	20.8843	21.6931	21.7593	0	0	22.0606	22.2055	19.8365	21.1224	20.7275	20.6238	21.0005	20.271	22.1012	0	20.9679	0	21.562	20.8703	21.5349	0	0	22.2531	22.4018	22.6351	22.2696	21.7593	22.0579	21.698	22.2796	22.3674	22.3071	21.0278	0	21.1376	0	22.3072	0	20.9905	20.0309	0	0	22.9644	0	21.5552	21.8959	0	0
Benzeneacetic acid, 4-[(trimethylsilyl)oxy]-, trimethylsilyl ester	0	0	0	0	0	0	0	0	0	22.2833	22.2327	22.0282	0	0	0	0	0	0	0	0	0	0	0	0	22.8309	0	22.7627	0	0	0	23.7127	23.6734	23.3403	0	0	0	20.8975	21.0832	20.8914	0	0	0	23.8169	23.5101	0	0	0	0	23.5175
10-Heneicosene (c,t)	0	0	0	0	0	0	0	0	0	0	0	0	0	0	0	0	0	0	0	0	0	0	0	0	21.0066	20.8623	21.2568	0	0	0	0	0	0	0	0	0	0	0	0	0	0	0	0	21.6703	0	0	0	0	0
Propanoic acid, 2-methyl-3-[(trimethylsilyl)oxy]-, trimethylsilyl ester	0	0	0	20.0077	20.5854	19.7784	0	0	0	0	19.903	19.4766	0	0	0	20.444	0	0	0	20.9035	0	20.1637	19.6854	0	21.2197	21.2222	20.485	0	0	0	0	19.7335	0	0	0	0	0	0	19.7806	0	0	0	0	0	0	0	0	0	20.3964
4-O-.beta.-Galactopyranosyl-D-mannopyranose, octakis(trimethylsilyl) ether (isomer 2)	0	0	0	0	0	0	0	0	0	22.5719	22.0297	22.233	0	0	0	0	0	0	0	0	0	0	0	24.8008	25.0208	24.5413	25.0081	0	0	0	24.1875	23.8179	24.5504	0	0	0	24.8186	24.2883	24.8702	0	0	0	25.3579	25.214	25.4326	0	0	0	25.2235
Ethanedioic acid, bis(trimethylsilyl) ester	0	24.2135	0	0	0	0	0	0	24.1923	22.9895	22.703	23.2071	0	0	0	0	0	0	23.6199	0	23.9263	22.8869	0	23.7526	0	0	24.0592	0	0	0	24.5479	23.7245	24.4315	0	0	0	23.3878	24.6626	24.9572	0	0	0	0	0	23.5589	0	24.2312	0	24.4293
L-Asparagine, N,N2-bis(trimethylsilyl)-, trimethylsilyl ester	-21.6283	-21.6283	-21.6283	2.86276	2.71249	2.65249	-2.65368	-21.6283	-21.6283	0.999136	0.100218	1.0913	-21.6283	-21.6283	-21.6283	2.82072	1.78488	2.17083	-21.6283	-21.6283	-21.6283	1.9981	2.37757	3.31363	0.818853	1.95751	1.68738	-21.6283	-21.6283	-21.6283	-1.79289	-21.6283	-21.6283	-21.6283	-21.6283	-21.6283	-21.6283	-21.6283	-21.6283	-21.6283	-21.6283	-21.6283	-0.502699	-1.36545	-1.03105	-21.6283	-21.6283	-21.6283	-21.6283
2-.alpha.-Mannobiose, octakis(trimethylsilyl) ether, methyloxime (isomer 1)	0	0	20.0677	22.5031	22.6202	22.4912	0	0	0	0	0	0	21.3732	21.1937	0	22.5265	22.3345	22.6284	0	21.3646	0	0	22.9426	23.4934	22.9991	0	23.6073	0	0	0	24.6465	24.8639	24.7446	0	0	0	25.3522	24.3402	24.625	0	0	0	25.4637	0	25.4397	0	0	0	25.4218
2-Butenedioic acid (Z)-, bis(trimethylsilyl) ester	-2.32233	-1.76674	-2.50259	-0.010128	0.405916	-0.234575	-1.08729	-1.15208	-1.02554	0.421749	0.0737667	-0.202635	-1.11329	-1.3842	-1.40527	-0.159235	0.237181	-0.184122	-1.06565	-1.78566	-1.78697	-0.464153	-0.43927	1.75898	0.945435	0.732073	-0.447966	-2.00767	-2.77201	-2.42697	1.82619	1.65177	-24.1277	-1.43354	-1.412	-0.807669	-24.1277	-24.1277	-24.1277	-2.37329	-2.12526	-1.59158	-24.1277	1.99129	1.29943	-1.21694	-1.71554	-1.30617	1.80733
2-Butenedioic acid (E)-, bis(trimethylsilyl) ester	-2.82661	-2.69469	-2.28444	-0.294027	-0.480263	-0.352619	-2.15158	-2.0551	-2.02999	-0.712156	-0.265306	-0.392879	-2.05219	-2.63537	-2.31985	-0.329155	-0.372063	0.0221806	-2.23978	-1.87417	-2.41033	-0.070755	0.0343323	0.735678	-0.635782	-0.542601	-0.369406	-2.47499	-2.39735	-2.70037	2.11134	0.472073	3.49853	-1.92062	-1.7227	-21.8996	0.949932	1.04244	1.04584	-2.42084	-2.36249	-2.42324	1.02199	0.72806	0.733322	-1.82449	-1.40026	-1.69005	0.600822
2-Keto-l-gluconic acid, penta(O-trimethylsilyl)-	1.23718	1.24534	1.59926	0.207048	0.271061	0.0366116	1.66059	1.49521	1.42792	-0.0646248	0.329695	0.0143127	1.57354	1.58558	1.70445	0.140938	-0.25359	-0.0502243	1.37141	1.60153	1.66222	0.114079	-0.200325	1.24899	0.933544	0.865009	1.04197	1.72713	1.16836	1.36945	1.68402	1.5529	0.697325	1.52708	0.663212	2.01221	-0.0328941	0.752247	0.886969	1.24281	1.61594	1.43915	0.766613	2.02868	1.45424	1.5917	1.31542	2.0179	1.72155
D-Mannitol, 1,2,3,4,5,6-hexakis-O-(trimethylsilyl)-	0	0	19.4028	0	0	0	0	19.9142	19.4064	0	0	0	0	0	0	0	0	0	0	0	0	0	19.8545	19.872	0	0	19.8407	0	0	24.0041	22.26	22.2017	22.2904	0	0	0	21.7644	21.9389	22.0532	0	0	0	21.2568	21.1281	21.3137	0	0	0	0
Trimethylsilyl 3,4-bis(trimethylsiloxy)cinnamate	-3.50671	-1.99814	-1.81464	0.0255146	-1.09344	-0.553329	-1.90368	-2.1241	-2.28422	1.80068	1.10946	1.78364	-2.0725	-2.12195	-2.93415	-0.0840416	0.855473	1.06281	-2.1774	-1.58125	-3.03044	0.974888	1.3731	1.4077	0.128256	1.63544	1.64344	-1.20489	-1.16151	-1.73285	3.57395	1.98103	3.49369	-0.607786	-0.810286	-0.666496	3.44587	3.51015	3.36235	-0.271049	-1.71593	-1.81613	3.39714	3.27621	3.03233	-0.562822	-1.83981	-1.86691	2.3121
2-.alpha.-Mannobiose, octakis(trimethylsilyl) ether (isomer 1)	0	0	0	0	0	0	0	0	0	0	0	0	0	0	0	0	0	0	0	0	0	0	0	0	22.0613	0	21.892	0	0	0	0	0	0	0	0	0	0	0	0	0	0	0	0	0	21.5998	0	0	0	0
D-(+)-Cellobiose, octakis(trimethylsilyl) ether, methyloxime (isomer 2)	0	0	0	0	0	0	0	0	0	0	0	0	0	0	0	0	0	0	0	0	0	0	0	24.538	24.5108	24.4244	24.7877	0	0	0	24.3687	24.2944	24.1819	0	0	0	23.7783	24.1269	24.4413	0	0	0	24.1264	25.2913	25.2928	0	0	0	25.7206
D-(-)-Tagatose, pentakis(trimethylsilyl) ether, trimethylsilyloxime (isomer 1)	-21.9248	-21.9248	-21.9248	2.53616	1.71925	0.290613	1.08008	1.00483	1.29294	-1.23145	0.000272751	-0.066185	-21.9248	0.401932	-21.9248	2.35591	2.22862	2.44338	0.601646	-21.9248	-21.9248	-0.347055	0.299883	3.49153	3.36113	3.34115	2.53348	-21.9248	-21.9248	-0.275591	3.65139	3.37903	-21.9248	-21.9248	-21.9248	-21.9248	-1.00578	2.70768	2.77054	-21.9248	0.818113	-21.9248	-21.9248	1.71535	1.71301	-21.9248	-21.9248	-21.9248	-21.9248
Naphthalene	0	0	0	20.0598	20.0286	20.1994	0	0	0	20.2201	20.3208	20.2577	0	0	0	18.1901	20.2597	20.3411	0	0	0	20.2161	19.819	21.1902	20.6519	21.3058	21.2245	0	0	0	20.9216	20.8203	0	0	0	0	21.0743	21.0586	20.771	0	0	0	0	20.9686	20.9963	0	0	0	20.7122
3,8-Dioxa-2,9-disiladecane, 2,2,9,9-tetramethyl-	0	0	0	0	0	0	0	0	0	19.8486	0	0	0	0	0	0	0	22.1105	0	0	0	0	0	22.7509	0	22.8939	22.8282	0	0	0	0	0	0	0	0	0	19.2371	19.8027	0	0	23.5765	0	0	0	20.048	0	0	0	0
1-Undecene, 7-methyl-	20.8782	0	19.8972	0	0	0	0	0	0	21.7987	21.2807	0	0	0	0	0	0	0	0	0	0	0	0	22.9857	23.1132	23.0038	23.0674	0	0	0	23.5035	0	0	0	0	0	22.7397	22.5735	22.6184	0	0	21.2706	0	23.0037	23.0225	0	0	0	22.7821
Serine, bis(trimethylsilyl)-	0	0	0	22.363	22.1669	22.1925	0	0	0	20.8212	20.9278	20.7996	0	0	0	19.984	21.9546	20.6092	0	0	0	21.6935	21.4765	22.0687	21.3006	20.7427	20.6962	0	0	0	19.9942	20.3449	19.8313	0	0	0	0	17.9266	19.9141	0	0	0	20.6544	19.793	20.0972	0	0	0	19.1461
Butanedioic acid, methyl-, bis(trimethylsilyl) ester	-19.3464	-19.3464	-19.3464	-19.3464	-19.3464	-19.3464	-19.3464	-19.3464	-19.3464	-19.3464	-19.3464	-0.311253	-19.3464	-19.3464	-19.3464	-19.3464	-19.3464	-19.3464	-19.3464	-19.3464	-19.3464	-19.3464	-19.3464	0.36408	-19.3464	-19.3464	1.1675	-19.3464	-19.3464	-19.3464	2.30247	2.12494	2.3785	-19.3464	-19.3464	-19.3464	1.69745	1.24115	1.8356	-19.3464	-19.3464	-19.3464	2.58425	2.45231	2.32332	-19.3464	-19.3464	-19.3464	2.21601
N,O-Bis-(trimethylsilyl)phenylalanine	0	0	0	0	0	0	0	0	0	0	0	0	0	0	0	0	0	0	0	0	0	0	0	21.9114	22.0067	21.976	21.3068	0	0	0	22.6199	21.58	0	0	0	0	0	20.5279	20.8358	0	0	0	22.0943	22.8529	22.0644	0	0	0	21.8937
1-Cyclohexene-1-carboxylic acid, 3,4,5-tris[(trimethylsilyl)oxy]-, trimethylsilyl ester, [3R-(3.alpha.,4.alpha.,5.beta.)]-	2.02466	1.09927	2.29465	2.074	-19.3483	1.72316	0.944361	1.62035	1.70237	-19.3483	-19.3483	-19.3483	2.38914	2.52495	2.07369	1.54773	-19.3483	1.63835	2.48506	2.2564	2.15762	-19.3483	1.82965	2.82382	3.06387	2.84028	3.08688	1.49685	-19.3483	1.05732	2.83366	1.73185	2.90361	1.35629	1.88551	2.16731	2.38981	1.71344	2.52659	1.99383	1.81644	-19.3483	3.80445	3.7028	3.67336	1.36928	1.33902	-19.3483	3.95247
2-Deoxy-galactopyranose, tetrakis(trimethylsilyl)	0	0	0	0	0	0	0	0	0	22.4271	0	22.1375	0	0	0	0	0	0	0	0	0	0	0	0	0	24.1282	23.9867	0	0	0	0	0	0	0	0	0	0	0	0	0	0	0	0	0	0	0	0	0	0
Benzoic acid trimethylsilyl ester	0.591082	0.367748	0.485914	1.82179	1.24759	1.24428	-18.9329	1.5306	1.6166	1.20253	1.84726	0.710068	1.42367	0.815336	0.873905	0.900894	1.52615	1.22277	1.27547	-18.9329	1.52198	1.17192	1.21359	2.55833	2.17871	2.17731	1.863	0.834797	1.55054	-18.9329	2.8561	-18.9329	-18.9329	1.44486	1.4887	-18.9329	2.59188	2.08157	2.10332	-18.9329	-18.9329	-18.9329	-18.9329	-18.9329	2.99186	0.663204	-18.9329	-18.9329	3.05202
Maltose, octakis(trimethylsilyl) ether, methyloxime (isomer 2)	20.4447	0	0	0	0	0	19.8827	18.6679	19.8647	0	0	0	17.6835	17.6916	19.6639	21.5984	0	0	0	0	0	0	22.2078	22.5213	22.4684	22.3878	22.8128	21.5399	0	21.1102	23.8923	23.805	23.7497	0	19.3688	0	23.9793	24.299	24.4321	19.686	20.7236	18.9844	24.0959	24.1307	24.2595	21.1321	19.628	18.3017	24.4626
Pentasiloxane, dodecamethyl-	1.98493	2.09071	1.71904	0.0189419	-0.338459	0.348282	2.93442	2.29462	2.1946	-0.447208	0.286928	0.154207	1.82879	1.60424	2.08098	-0.130686	-0.257956	0.331474	1.89437	3.60827	2.2137	-0.339962	-0.322195	1.01336	0.0431671	0.514509	0.791048	2.13491	-21.6276	2.66746	0.829285	1.56366	0.594587	-21.6276	2.14069	2.45793	-0.229866	0.469648	1.66632	2.24664	3.23515	2.25289	0.899982	1.69958	0.912735	3.74872	3.43213	1.89703	1.35079
5-Allyl-4-[1-(p-aminophenyl)ethylidenehydrazono]-6-methyl-2-phenylpyrimidine	0	0	0	0	0	0	0	0	0	0	0	0	0	0	0	0	0	0	0	0	0	0	0	27.5522	0	0	27.1687	0	0	0	0	0	0	0	0	0	27.1803	0	27.5211	0	0	0	27.3454	0	0	0	0	0	27.2232
L-Proline, 1-(trimethylsilyl)-, trimethylsilyl ester	1.30228	2.30033	-0.0331287	-0.233404	0.864056	0.138796	-22.3753	-22.3753	-22.3753	-1.10113	-1.0053	-1.30038	-22.3753	2.78754	1.67406	-0.383825	-0.111729	-1.1411	1.99927	-22.3753	-0.225317	-0.720037	-0.432638	0.868343	0.779657	0.699888	1.05514	3.41327	-22.3753	2.57359	-0.881708	0.293587	-0.93371	-0.447641	0.487101	3.65618	-1.59962	-1.32853	-1.39862	-0.372305	1.62929	0.808554	0.917784	0.960259	0.702461	-0.311747	2.67388	2.08384	-0.608879
l-Threonine, O-(trimethylsilyl)-, trimethylsilyl ester	0	0	0	21.2312	21.6586	21.0929	0	0	0	20.7855	20.744	20.6552	0	0	0	20.7822	21.3412	21.0199	0	0	0	21.0227	20.9498	22.6056	22.6151	22.2863	22.4084	0	0	0	20.7285	20.8579	22.1058	0	0	0	19.7119	20.6777	20.7734	0	0	0	21.4791	22.8746	21.7969	0	0	0	20.9582
.beta.-d-Glucopyranoside, 2-[[4-(trimethylsilyl)oxy]phenyl]ethyl, tetrakis(trimethylsilyl)	0	0	0	0	0	0	0	0	0	0	0	0	0	0	0	0	0	0	0	0	0	0	0	0	22.7921	21.8836	23.1871	0	0	0	0	0	0	0	0	0	0	0	0	0	0	0	0	0	0	0	0	0	0
Nornicotine	0	0	0	0	20.5369	20.2167	0	0	0	0	0	0	0	0	0	0	0	20.2675	0	0	0	0	0	21.7606	21.8327	21.9682	22.103	0	0	0	0	0	0	0	0	0	0	20.8707	0	0	0	0	22.1784	22.0282	22.0873	0	0	0	0
2-Ethyl-3-hydroxypropionic acid, di-TMS	2.1837	2.49593	1.71165	1.23055	1.15517	0.992321	2.30507	2.917	2.58618	0.804222	1.14847	0.389851	3.46412	2.58351	-18.6147	1.4639	1.34343	1.01613	-18.6147	3.55952	2.70787	1.06135	0.948174	2.76829	1.86307	1.75412	1.4426	2.84171	2.49879	-18.6147	-18.6147	-18.6147	-18.6147	3.60951	2.89311	1.89834	-18.6147	-18.6147	-18.6147	2.04269	2.69565	1.95453	-18.6147	-18.6147	-18.6147	2.96051	2.0053	2.11123	-18.6147
Tridecane, 5-methyl-	0	0	0	0	18.8605	0	0	0	0	18.723	0	0	0	0	0	0	0	0	0	0	0	0	0	19.7527	0	0	19.8548	0	0	0	0	0	0	0	0	0	0	0	0	0	0	0	0	0	19.8219	0	0	0	0
Xylulose tetrakis(trimethylsilyl)-	0	0	0	0	0	0	0	0	0	0	0	0	0	0	0	0	0	0	0	0	0	0	0	0	0	24.9603	24.9626	0	0	0	0	0	0	0	0	0	0	0	0	0	0	0	0	24.7306	0	0	0	0	0
D-Gluconic acid, 2,3,4,5,6-pentakis-O-(trimethylsilyl)-, trimethylsilyl ester	2.08425	1.9973	-1.53698	0.204136	0.984724	1.17731	-1.53586	-1.71104	-1.67397	0.288244	-1.11676	0.247673	1.68275	1.87625	-1.82666	0.580955	0.962095	0.792742	-1.67797	2.22104	1.85742	-0.7129	1.03797	0.0395851	1.13498	1.16037	1.05074	1.81984	1.06498	1.31352	-0.216484	-0.446426	-0.35396	1.50884	1.03807	1.63731	-0.832531	0.617004	-0.31214	1.55668	1.74679	1.50882	0.384886	-0.0860672	-0.0964661	1.40057	0.916161	1.42449	1.18993
Ribitol, 1,2,3,4,5-pentakis-O-(trimethylsilyl)-	21.015	21.4749	21.8659	0	0	0	21.8614	21.6774	25.6303	0	0	0	0	21.2993	21.6736	0	0	0	0	0	21.2616	0	0	22.0934	0	0	22.0676	0	0	0	21.2691	21.2559	22.9938	0	0	0	25.9416	25.2293	25.7223	0	0	0	25.4403	26.0651	26.0566	21.5967	0	0	23.3108
.beta.-Gentiobiose, octakis(trimethylsilyl) ether, methyloxime (isomer 2)	20.9068	20.9473	19.9958	0	0	0	19.8494	18.5199	0	0	0	0	19.7041	19.615	21.1465	0	0	0	21.9351	21.8644	21.9667	0	22.1963	23.0314	23.185	22.981	21.6922	21.6818	21.252	20.563	24.2492	23.9527	23.6577	21.0834	21.028	21.2755	23.9522	24.1702	24.4987	22.3573	22.3889	21.9918	23.638	24.5136	24.3578	21.5151	21.7881	20.2244	25.2127
d-Galactose, 2,3,4,5,6-pentakis-O-(trimethylsilyl)-, o-methyloxyme, (1E)-	0	0	0	0	0	0	0	0	0	0	0	0	0	0	0	0	0	0	0	0	0	0	0	23.1578	22.7225	22.8472	23.1198	0	0	0	22.4457	22.8886	22.7808	0	0	0	22.6373	0	21.6347	0	0	0	0	0	25.0469	0	0	0	0
Butanoic acid, 4-[bis(trimethylsilyl)amino]-, trimethylsilyl ester	-2.19015	-1.84391	-0.6654	0.72257	0.994694	0.558939	-0.804541	-1.0522	-1.32019	0.472696	1.40222	1.31181	-1.08206	-0.598852	-1.32886	1.02636	0.750774	0.979118	-0.673475	-2.36069	-1.11475	0.34166	0.727575	1.70933	0.718843	2.81488	2.99917	-1.22331	-2.2578	-1.99474	1.81317	1.92579	2.06216	-22.8453	-1.17534	-1.02105	1.35579	1.66033	1.68169	-22.8453	-1.32641	-22.8453	1.96374	2.17473	2.00961	-22.8453	-2.53227	-1.90208	1.31743
1,7-Dimethyl-4-(1-methylethyl)cyclodecane	0	0	0	0	0	0	0	0	0	0	0	0	0	0	0	0	19.5862	0	0	0	0	0	0	20.9078	21.1248	0	21.1134	0	0	0	0	0	0	0	0	0	0	0	0	0	0	0	0	0	0	0	0	0	0
2-Isopropyl-5-methyl-1-heptanol	0	0	0	0	0	21.6281	0	0	0	0	0	21.3034	0	0	0	0	0	0	0	0	0	0	0	0	0	0	23.1835	0	0	0	20.581	0	0	0	0	0	21.032	0	0	0	0	0	0	0	0	0	0	0	0
D-Xylose, tetrakis(trimethylsilyl)-	0	0	0	0	0	0	0	0	0	0	0	0	0	0	0	0	0	0	0	0	0	0	0	0	0	0	22.0983	0	0	0	0	22.8304	0	0	0	0	0	0	0	0	0	0	22.7206	0	0	0	0	0	0
Benzoic acid, 3-[(trimethylsilyl)oxy]-, trimethylsilyl ester	0	0	0	0	0	0	0	0	0	18.7099	19.3861	19.3718	0	0	0	19.4766	19.7567	19.4598	0	0	0	20.1151	20.0853	21.2172	20.8092	20.7367	21.248	0	0	0	21.0906	21.3436	21.3339	0	0	0	20.541	21.3949	20.5942	0	0	0	21.4588	21.4368	21.1007	0	0	0	21.7545
2-O-Glycerol-.alpha.-d-galactopyranoside, hexa-TMS	0.790316	-0.134205	1.75039	3.929	3.47057	2.53088	0.27416	2.62384	2.62251	-19.0254	-19.0254	-19.0254	2.97523	3.18843	2.8145	2.43727	2.42656	2.37552	3.04663	2.76789	2.72646	2.37871	3.16594	-19.0254	4.9201	2.97508	3.12445	0.890602	0.232689	1.13819	3.77026	3.19402	2.88777	0.97905	1.1926	1.83184	3.87051	3.61077	3.97059	1.24397	1.00087	1.84956	4.13207	4.15657	5.7316	1.27523	0.961071	1.38871	3.41006
Dodecane, 2,6,11-trimethyl-	0	0	0	0	0	0	0	0	0	0	0	0	0	0	0	19.7975	20.3562	20.0302	0	0	0	19.6315	0	21.0506	21.3085	21.347	21.2467	0	0	0	0	20.8882	0	0	0	0	0	0	0	0	0	0	0	0	20.8734	20.0333	0	0	0
meso-2,5-Dimethyl-3,4-hexanediol	0	0	0	0	0	0	0	0	0	0	0	0	0	0	0	0	0	0	0	0	0	0	0	0	0	0	25.2612	0	0	0	0	0	0	0	0	0	0	0	0	0	0	0	0	0	0	0	0	0	0
Butanoic acid, 2-methyl-3-[(trimethylsilyl)oxy]-, trimethylsilyl ester	0	0	18.5068	17.8242	18.0046	17.7381	18.554	19.3041	19.1639	0	0	18.526	18.9525	0	0	0	17.9046	18.2682	0	17.7905	0	18.4326	18.1926	19.9931	0	0	19.0658	0	19.1178	0	0	0	0	18.4007	18.6941	0	0	0	0	19.3568	0	0	0	0	0	19.18	0	0	0
3,4-Dihydro-2,7-dimethylpyrimido[4,5-d]pyrimidine	0	0	0	0	0	0	0	0	0	0	0	0	0	0	0	0	0	0	0	0	0	0	0	25.2062	26.352	0	26.3804	0	0	0	0	26.0394	0	0	0	0	26.2383	0	0	0	0	0	0	26.1765	26.1705	0	0	0	0
3-Pyridinecarboxylic acid, trimethylsilyl ester	0.259277	-0.243374	0.00822639	-0.224531	0.302271	0.304207	0.637056	0.0738239	0.128376	0.222189	0.276522	0.43404	0.0104504	-0.0220051	-0.609606	-0.403765	-0.14418	0.175947	-0.0229568	0.232317	0.425102	0.178318	-0.136169	1.25436	1.10499	0.333431	0.900787	0.480373	0.0467377	-0.193247	1.74298	1.19194	1.56973	0.307531	0.470329	-0.217907	1.09595	1.10295	1.26923	0.335995	0.374546	0.0660095	1.44127	1.41013	0.728449	0.404799	0.294424	0.161516	0.784531
Hexadecanoic acid, trimethylsilyl ester	0.99943	1.51761	0.466564	2.39818	2.63675	2.2909	0.267218	0.104988	-1.14627	2.22031	2.66937	2.13661	0.280521	-1.20259	1.21481	2.30562	2.40203	1.28286	-1.34097	-1.38308	0.792374	1.651	0.999361	3.20576	3.19189	3.76666	3.41096	1.5385	0.938818	-1.64846	3.92645	3.4817	3.18705	-1.33386	-0.171635	-0.246325	4.12192	3.16217	3.17275	1.22469	-0.290762	-1.45635	3.43048	4.00008	3.96238	0.133379	0.199139	0.823589	3.10697
Glucopyranose, 1,2,3,4,6-pentakis-O-(trimethylsilyl)-, D-	0	0	0	22.4692	0	0	0	0	0	0	0	0	0	0	0	21.6517	0	0	0	0	0	0	22.3826	23.0299	21.4914	0	21.5933	23.3418	0	22.7946	22.0221	22.1866	0	0	0	0	21.907	22.6127	21.4678	0	0	0	22.3287	0	0	0	0	0	0
2-Furancarboxylic acid, 5-[[(trimethylsilyl)oxy]methyl]-, trimethylsilyl ester	22.3308	22.3464	21.8381	0	0	0	0	0	0	20.3352	20.2871	0	23.4946	0	22.4384	0	0	0	21.4044	23.6834	22.1217	0	0	0	0	0	0	22.8348	22.4325	20.4763	0	22.3429	22.3452	23.1704	20.8423	22.3661	21.4641	21.6664	22.3786	22.516	22.6944	22.9041	0	0	0	22.9168	22.3101	22.4361	22.3288
d-Glucose, 2,3,4,5,6-pentakis-O-(trimethylsilyl)-, o-methyloxyme, (1Z)-	0	0	0	0	0	0	0	20.6886	20.6401	0	0	0	0	0	0	0	0	0	0	0	0	0	0	0	0	0	0	0	0	0	0	0	0	0	0	0	0	0	0	0	0	0	0	0	0	0	0	0	0
Ethyl 2,3,4,6-tetrakis-O-(trimethylsilyl)-D-glucopyranoside	0	0	0	0	0	0	0	0	0	0	0	0	0	0	0	0	21.6113	0	0	0	0	21.5402	0	0	0	0	0	0	0	0	0	0	0	0	0	0	0	0	0	0	0	0	0	0	0	0	0	0	21.8937
.alpha.-D-Galactopyranose, 1,2,3,4,6-pentakis-O-(trimethylsilyl)-	0	0	0	0	0	0	0	0	0	0	0	0	0	0	0	0	0	0	0	0	0	0	0	0	22.667	0	0	0	0	0	0	0	0	0	0	0	0	0	0	0	0	0	0	0	0	0	0	20.9565	21.8169
Pentitol, 3-desoxy-tetrakis-O-(trimethylsilyl)-	0	0	0	0	0	0	0	0	0	0	0	0	0	0	0	0	0	0	0	0	0	0	0	0	0	0	0	0	0	0	0	0	0	0	0	0	23.0678	0	0	0	0	0	0	0	0	0	0	0	23.9457
D-(-)-Tagatose, pentakis(trimethylsilyl) ether, methyloxime (anti)	0	0	0	0	0	0	0	0	0	21.4015	20.9766	21.5713	0	0	0	0	0	0	0	0	0	0	0	0	22.4294	22.5662	0	0	0	0	23.2931	0	23.1894	0	0	0	23.1235	0	0	23.7469	0	0	22.8566	22.8264	22.761	23.4927	0	0	0
Lactulose, octakis(trimethylsilyl) ether, methyloxime (isomer 1)	0	0	0	21.7378	0	21.4229	0	0	0	0	0	0	0	0	0	0	0	20.9236	0	0	0	21.2135	21.6722	22.0181	21.2511	21.2362	0	0	0	0	23.4903	23.2608	23.4608	0	0	0	23.7185	23.0449	23.2627	0	0	0	24.1332	24.0927	24.2279	0	0	0	23.9451
3-Pentanol, 2,4-dimethyl-	0	0	0	0	0	0	0	0	0	0	0	0	0	0	0	0	0	0	0	0	0	0	0	0	0	0	0	0	0	0	0	0	0	0	0	0	0	0	0	0	0	0	0	0	0	0	0	0	0
Ethyl pipecolinate	20.4748	20.3586	0	0	20.2092	0	0	20.3517	20.3779	0	0	0	20.2617	0	0	0	0	19.8269	0	0	20.4003	0	0	0	0	0	0	0	0	0	0	0	0	0	20.5572	0	0	0	0	20.2482	20.3123	0	0	0	0	0	20.4285	0	0
D-Arabinonic acid, 2,3,5-tris-O-(trimethylsilyl)-, .gamma.-lactone	0	0	0	0	0	0	0	0	0	0	0	0	0	0	0	0	0	0	0	0	0	0	0	0	0	0	0	21.8635	0	0	0	0	0	0	0	0	0	0	0	0	0	21.4272	0	0	24.153	0	0	0	0
Maltose, octakis(trimethylsilyl) ether (isomer 2)	0	0	0	0	0	0	0	0	0	0	0	0	0	0	0	0	0	0	0	0	0	22.5359	23.4081	0	0	0	0	0	0	0	22.3652	20.3967	21.5226	0	0	0	22.2313	21.5938	22.2467	0	0	0	23.7438	24.2677	23.1457	0	0	0	24.1652
2,3,4,5-Tetrahydroxypentanoic acid-1,4-lactone, tris(trimethylsilyl)-	21.9954	22.3462	0	0	0	0	22.3306	21.8506	21.7563	0	0	0	22.2493	21.8968	21.9894	0	0	0	22.1088	22.2814	22.0775	0	0	0	0	0	0	23.4206	0	0	21.9113	21.7042	21.8348	0	23.6496	23.5383	0	21.7158	21.9755	22.9497	22.8711	23.1644	22.6025	22.1961	22.0688	0	23.6907	0	22.5206
1-(3-Methylbutyl)-2,3,4,6-tetramethylbenzene	0	0	0	0	0	0	0	0	0	0	0	0	0	0	0	0	0	0	0	0	0	0	0	0	0	0	0	0	0	0	0	0	0	0	0	0	0	0	0	0	0	0	0	0	0	0	0	0	0
Benzoic acid, 2,6-bis(trimethylsiloxy)-, methyl ester	0	0	0	19.5113	0	0	0	0	0	0	0	0	0	0	0	0	19.2209	19.3274	0	0	0	19.2797	19.2905	0	18.6118	0	0	0	0	0	0	0	0	0	0	0	0	0	0	0	0	0	0	0	0	0	0	0	19.7146
Oxazole, 2,4-dimethyl-	0	0	0	20.5685	0	20.2105	0	0	0	20.2268	0	0	0	0	0	20.0524	20.0421	0	0	0	0	19.9734	19.9867	21.1595	0	21.4173	0	0	0	0	21.3359	0	0	0	0	0	0	0	0	0	0	0	21.2383	0	21.1109	0	0	20.9092	21.1028
D-(+)-Turanose, octakis(trimethylsilyl) ether	0	0	0	0	0	0	0	0	0	0	0	0	0	0	0	0	0	0	0	0	0	0	0	21.6814	0	0	0	0	0	0	0	0	0	0	0	0	0	0	0	0	0	0	0	0	24.1672	0	0	0	23.5073
D-Psicofuranose, pentakis(trimethylsilyl) ether (isomer 1)	21.379	0	21.004	0	0	0	20.8017	0	0	0	0	0	0	0	21.6384	0	0	0	0	0	21.1935	0	0	0	0	0	0	20.762	0	21.1738	0	0	0	21.2926	21.4179	20.641	23.6329	23.1854	23.3254	21.4526	21.756	21.7758	22.5619	0	22.4474	21.9493	0	21.8958	23.247
N-Acetyl glucosamine methoxime, tetrakis(trimethylsilyl)	0	0	0	0	0	0	0	0	0	0	0	0	0	0	0	0	0	0	0	0	0	0	0	0	0	0	0	0	0	0	21.2119	21.7167	23.1209	0	0	0	22.2558	21.5387	21.7719	0	0	0	23.5877	22.863	22.2954	0	0	0	23.1572
Trimethylsilyl 2,2-dimethyl-3,6,9,12-tetraoxa-2-silatetradecan-14-oate	0	0	0	0	0	0	0	0	0	0	0	0	0	0	0	0	0	0	0	0	0	0	0	0	0	0	0	0	0	0	20.7536	0	0	0	0	0	0	0	20.8846	0	0	0	0	0	0	0	0	0	0
3,4,5-Trihydroxypentanoic acid, tetrakis(trimethylsilyl)-	23.5705	24.1352	24.3591	0	0	0	24.1084	23.8445	24.1061	22.4782	0	0	24.0224	23.8046	23.8925	0	0	0	23.6787	24.1777	23.7828	0	0	0	0	0	0	24.8372	25.0767	23.9819	0	25.6362	0	24.469	25.2875	24.991	0	0	0	24.9966	24.6583	24.9318	25.5161	24.8447	25.1445	24.6541	25.1208	25.0399	25.9285
D-(-)-Lyxofuranose, tetrakis(trimethylsilyl) ether	0	0	0	0	0	0	0	0	0	0	0	0	0	0	0	0	0	0	0	0	0	0	0	0	0	0	0	0	0	0	0	0	0	0	0	0	0	0	0	0	0	0	0	0	0	0	0	0	0
2-Desoxy-pentos-3-ulose, bis(methoxime),O,O'-bis(trimethylsilyl)-	0	0	0	0	0	0	0	0	0	0	0	0	0	0	0	0	0	0	0	0	0	0	0	0	0	0	0	0	0	0	23.1412	22.9224	22.9462	0	0	0	21.7127	21.5995	21.8516	0	0	0	23.4099	23.4652	22.9818	0	0	0	23.2937
2-.alpha.-Mannobiose, octakis(trimethylsilyl) ether, methyloxime (isomer 2)	20.4686	20.7578	0	21.6618	0	21.6397	0	0	20.8863	0	0	0	20.2287	0	0	21.2456	0	21.6126	19.941	0	19.5438	0	0	0	0	0	0	19.9504	20.1855	19.7238	0	0	0	19.5134	19.6439	19.6192	23.408	23.3329	23.4029	19.7625	19.7594	19.6101	0	0	23.4387	0	20.1795	19.7543	23.4488
1,3-Bis(trimethylsilyloxy)pentane	0	0	0	0	18.8753	0	0	0	0	0	0	0	0	0	0	0	0	18.5111	0	0	0	0	18.8504	0	0	0	0	0	0	0	0	0	0	0	0	0	0	0	0	0	0	0	0	0	0	0	0	0	0
Propanoic acid, 3-[(trimethylsilyl)oxy]-, trimethylsilyl ester	2.31442	2.69399	-20.7251	-20.7251	1.89183	1.7382	-20.7251	-20.7251	-20.7251	-20.7251	-20.7251	-20.7251	2.73714	3.02875	-20.7251	1.76829	1.76519	-20.7251	-20.7251	-20.7251	2.57186	-20.7251	-20.7251	-20.7251	-20.7251	-20.7251	-20.7251	2.88707	2.70047	3.40741	-20.7251	-20.7251	-20.7251	2.77523	2.83609	3.82502	-20.7251	-20.7251	-20.7251	2.49236	-20.7251	3.45437	-20.7251	-20.7251	-20.7251	2.82509	2.19274	3.15136	-20.7251
D-(+)-Cellobiose, octakis(trimethylsilyl) ether, methyloxime (isomer 1)	-3.33478	-23.499	-23.499	0.45759	0.167305	0.0482883	-2.32103	-3.52062	-23.499	-1.25201	-1.33188	-1.76729	-2.76864	-3.44294	-23.499	-0.138693	-0.373549	-0.109087	-23.499	-2.41781	-2.67303	-0.0738449	0.693453	-23.499	-23.499	-23.499	-23.499	-1.81659	-3.25271	-2.66718	-23.499	-23.499	-23.499	-2.71776	-23.499	-3.24685	-23.499	-23.499	-23.499	-2.53654	-23.499	-2.62925	-23.499	-23.499	-23.499	-2.66352	-23.499	-4.75842	-23.499
D-(+)-Galactose, pentakis(trimethylsilyl) ether, trimethylsilyloxime (isomer 2)	0	0	24.8002	25.4364	25.302	25.0381	0	0	0	24.9383	24.1736	25.0453	0	0	24.5867	25.2116	25.1105	25.11	0	0	0	0	0	23.7527	22.6373	25.6961	0	0	0	0	23.8769	24.936	24.9802	0	0	18.9929	23.7067	24.5739	0	0	0	0	24.9593	24.2602	23.8726	0	0	0	25.0022
Lyxose, tetra-(trimethylsilyl)-ether	0	0	0	0	0	0	0	0	0	0	0	0	0	0	0	0	0	0	0	0	0	0	0	0	21.9713	22.1302	0	0	0	0	0	0	0	0	0	0	0	0	0	0	0	0	0	0	0	0	0	0	23.5625
Pentanoic acid, 3-methyl-2-[(trimethylsilyl)oxy]-, trimethylsilyl ester	19.2628	19.4269	0	0	0	0	20.2323	19.9389	18.3716	20.2529	20.5626	20.9418	20.1932	18.8267	0	0	0	0	0	20.2461	17.8168	0	0	0	0	0	0	0	0	0	20.4567	19.4637	19.3704	0	0	0	0	20.1004	20.1551	0	17.1397	18.0547	0	21.4597	20.6134	19.7906	18.1936	0	20.5219
Trimethylsilyl catechollactate tris(trimethylsilyl) ether	0	0	0	0	0	0	0	0	0	18.65	18.8879	18.6986	0	0	0	0	0	0	0	0	0	0	0	0	0	0	0	0	0	0	19.3296	18.7492	19.4774	0	0	0	19.1924	19.4687	19.4456	0	0	0	19.1124	18.4958	18.6918	0	0	0	19.3967
D-(+)-Turanose, octakis(trimethylsilyl) ether, methyloxime (isomer 1)	0	0	0	0	0	21.7397	0	0	0	0	0	0	0	0	0	21.6144	0	21.5879	0	0	0	21.3758	22.2965	22.0968	0	0	0	0	0	0	23.1559	23.0358	22.9358	0	0	0	23.2567	23.4699	23.2689	0	0	0	23.6954	23.3725	23.6329	0	0	0	25.3421
3,7-Dioxa-2,8-disilanonan-5-one, 2,2,8,8-tetramethyl-	0	0	0	0	0	0	0	0	0	0	0	0	0	0	0	0	0	0	0	0	0	0	0	0	0	0	0	0	0	0	0	0	0	0	0	0	0	0	0	0	0	0	0	0	0	0	0	0	0
1,2-Ethandimine, N,N'-ditrifluoroacetyl-	0	0	0	0	0	0	0	20.9159	20.7647	0	0	0	0	0	0	0	0	0	0	21.4649	0	0	0	0	0	0	0	0	0	20.4515	0	0	0	0	0	0	0	0	0	0	0	0	0	0	0	0	0	0	0
meso-Erythritol, tetrakis(trimethylsilyl) ether	-23.8887	-23.8887	-23.8887	0.0700073	-0.0700054	-0.476067	-23.8887	-23.8887	-23.8887	-23.8887	-23.8887	-23.8887	-23.8887	-23.8887	-23.8887	-0.513077	-0.848869	-0.759432	-23.8887	-23.8887	-23.8887	-0.489571	-0.867382	1.95135	-23.8887	2.40253	-23.8887	1.34905	1.72647	0.540266	2.17411	1.90384	2.16943	1.04087	1.0076	1.48151	-23.8887	-23.8887	-23.8887	1.5777	1.51038	1.37135	-23.8887	-23.8887	-23.8887	1.53847	1.80744	1.60475	1.51157
Propanedinitrile, (1,2-dimethylpropylidene)-	0	0	0	0	0	0	0	0	0	0	0	0	0	0	0	0	0	0	0	0	0	0	0	0	0	0	0	0	0	0	27.2212	0	0	0	0	0	0	27.2317	0	0	0	0	0	27.0966	0	0	0	0	0
Melibiose, octakis(trimethylsilyl)-	0	0	0	0	0	0	0	0	0	0	0	0	0	0	0	20.4144	0	20.7052	0	0	0	0	20.8246	0	23.83	0	0	0	0	0	0	0	0	0	0	0	0	20.8256	21.0495	0	0	0	0	0	0	0	0	0	22.6486
Mannose, 6-deoxy-2,3,4,5-tetrakis-O-(trimethylsilyl)-, L-	0	0	21.727	0	0	0	0	0	0	0	0	0	0	0	0	0	0	0	20.1337	20.57	0	0	0	0	0	23.9161	0	0	0	0	22.9956	0	0	0	21.3947	0	0	0	0	0	0	0	0	0	0	0	0	0	21.376
1-(Isopropylamino)-3-(1-naphthyloxy)-1,2-propanediol	0	0	0	0	0	0	0	0	0	0	19.0023	18.945	0	0	0	19.4987	0	19.4702	0	0	0	0	0	0	0	0	0	0	0	0	20.1013	20.1689	20.0117	0	0	0	19.8205	19.7966	19.6919	0	0	0	21.1771	20.854	21.0197	0	0	0	0
L-Tyrosine, N,O-bis(trimethylsilyl)-, trimethylsilyl ester	0	0	0	0	20.6322	0	0	0	0	20.8966	20.4983	20.6377	0	0	0	0	0	0	0	0	0	0	0	0	0	0	0	0	0	0	21.1448	22.4338	21.2969	0	0	0	0	0	0	0	0	0	0	21.3723	21.2592	0	0	0	0
Undecane, 3,8-dimethyl-	0	0	0	0	0	20.1777	20.1273	0	0	20.212	20.2364	20.3032	0	0	0	0	0	0	0	0	0	0	0	0	0	0	0	19.6053	0	0	21.2058	0	0	0	0	0	0	0	0	20.3584	0	0	0	21.9831	21.7385	0	0	0	21.2401
2-Ketobutyric acid eo-tms	0	0	0	0	0	0	0	0	0	0	0	0	23.8011	0	23.7593	0	0	0	0	23.8402	23.9404	0	0	0	0	0	0	23.6427	0	0	23.3493	0	0	23.681	22.2123	0	0	0	0	24.1432	0	23.9018	0	0	0	23.4013	23.0957	24.0284	0
Dulcitol, hexakis(trimethylsilyl) ether	0	0	0	0	0	0	0	0	0	0	0	0	0	0	0	0	0	0	0	0	0	20.9834	0	0	0	0	0	0	0	0	22.9763	0	0	0	0	0	23.4216	23.3756	0	0	0	0	23.5646	0	0	0	0	0	0
Dodecane, 4,6-dimethyl-	0	0	0	0	0	0	0	0	0	0	0	0	0	0	0	0	0	0	0	19.5438	0	0	0	0	20.9197	0	0	0	0	0	21.6366	0	21.6636	0	0	0	21.4115	21.5537	21.0943	0	0	0	0	0	0	0	0	0	0
D-Ribo-Hexitol, 3-deoxy-1,2,4,5,6-pentakis-O-(trimethylsilyl)-	25.3135	25.8167	25.0633	0	0	0	23.9899	24.1339	23.882	21.1153	21.2312	22.296	26.1458	25.7994	25.8064	0	0	0	25.7271	24.685	25.9472	0	0	0	0	0	0	0	25.2784	0	21.8859	21.5919	23.9043	0	0	0	22.0865	21.9549	22.0706	0	0	0	19.9664	22.1288	19.754	0	0	0	0
3-Trimethylsilyloxy-3-methylvaleric acid, trimethylsilyl ester	0	0	21.3013	0	0	0	21.8196	21.7181	0	0	0	0	21.1548	0	0	0	0	0	0	21.3669	21.4365	0	0	0	0	0	0	0	0	0	20.1461	22.1678	20.1165	0	0	0	19.941	20.3679	20.0361	0	0	0	0	0	0	0	0	0	0
Pentanedioic acid, 2-[(trimethylsilyl)oxy]-, bis(trimethylsilyl) ester	0	20.1291	20.184	0	0	0	20.1894	20.45	19.2354	0	0	0	19.9977	19.9953	20.178	0	0	0	20.1241	0	0	0	0	0	0	0	0	20.7212	0	0	20.7362	20.9907	20.714	0	0	0	20.7349	20.8684	20.8083	0	0	0	0	21.0825	0	0	0	19.0731	20.35
Erythro-Pentonic acid, 2-deoxy-3,4,5-tris-O-(trimethylsilyl)-, trimethylsilyl ester	-0.44413	-0.398432	-22.9762	-22.9762	-22.9762	-22.9762	-22.9762	0.503334	-22.9762	-22.9762	-22.9762	-22.9762	-22.9762	-0.584047	-22.9762	-22.9762	-22.9762	-22.9762	1.05682	-0.0305595	1.22041	-22.9762	-22.9762	-22.9762	-22.9762	-22.9762	-22.9762	-0.108316	-0.748131	-1.1262	1.87391	1.66228	1.79511	-0.265354	0.393213	-0.112556	0.30335	2.00699	0.953075	-0.0944958	-0.320446	0.0305576	1.71194	-22.9762	1.8266	-0.147724	0.25268	0.175291	1.66442
L-(-)-Sorbose, pentakis(trimethylsilyl) ether, methyloxime (anti)	0	0	23.2133	0	0	0	0	0	22.2118	0	0	0	0	0	0	0	20.8553	0	0	0	0	0	0	0	0	0	0	0	0	0	23.2897	22.9076	23.2989	0	0	0	23.419	23.2232	23.176	0	0	0	0	0	0	0	0	0	23.6388
Pentanedioic acid, 3-methyl-3-[(trimethylsilyl)oxy]-, bis(trimethylsilyl) ester	0	0	0	21.5045	21.1984	0	0	0	0	21.0629	20.9128	20.8841	0	0	0	21.4605	20.9576	21.5442	0	0	0	21.0365	0	0	0	22.1623	0	0	20.2368	0	22.5637	22.6897	22.4566	21.1609	21.7883	0	20.3983	19.7246	21.5095	0	20.9382	0	20.9775	22.9871	22.6904	0	0	0	0
D-(+)-Xylose, tetrakis(trimethylsilyl) ether, methyloxime (syn)	20.656	0	20.4036	0	0	0	0	23.3175	23.2008	0	0	0	23.4909	0	21.0465	0	0	0	0	21.4001	23.5837	0	0	0	23.3143	23.2693	0	20.765	0	0	23.8015	0	0	0	0	0	0	0	22.8318	21.1177	20.6533	20.9448	23.569	0	0	20.9035	0	0	23.9616
.beta.-Gentiobiose, octakis(trimethylsilyl) ether, methyloxime (isomer 1)	-20.2051	-0.646511	0.708721	2.78193	2.8099	2.06615	-0.323017	0.279121	-0.716871	1.43121	1.19535	-20.2051	-0.589088	-0.550825	0.337231	2.19696	1.98363	2.14848	0.364182	0.161898	0.329496	2.03652	-20.2051	-20.2051	-20.2051	-20.2051	-20.2051	-20.2051	0.0389118	-20.2051	2.76521	-20.2051	-20.2051	0.861235	-0.385719	1.1522	-20.2051	-20.2051	-20.2051	1.37628	1.01743	-0.951111	3.35009	3.26758	-20.2051	-20.2051	0.283567	-1.08317	3.54997
D-Fructose, 1,3,4,5,6-pentakis-O-(trimethylsilyl)-, O-methyloxime	20.8197	22.3953	22.1981	0	0	0	22.2168	22.1877	21.3002	21.3553	21.3187	21.4099	0	0	0	0	0	0	0	22.4958	22.9904	0	0	0	0	22.3135	0	0	0	20.3704	23.3631	23.0967	0	23.0738	19.9037	0	0	0	0	23.2084	0	19.5636	0	0	0	19.3882	0	0	0
Dodecane, 4-methyl-	0	0	0	0	0	0	0	0	0	0	0	18.7314	0	0	0	0	0	0	0	0	0	0	0	0	0	0	0	0	0	0	20.0743	0	19.7865	0	0	0	20.2538	19.9304	19.8962	0	0	0	0	0	0	0	0	0	0
dl-2-Benzylaminooctanol	0	0	0	0	0	0	0	0	0	0	0	0	0	0	0	0	0	0	0	0	0	0	0	0	0	0	0	0	0	0	21.2756	21.07	21.0726	0	0	0	0	0	0	0	0	0	0	0	0	0	0	0	0
D-Psicofuranose, pentakis(trimethylsilyl) ether (isomer 2)	0	0	0	0	0	0	0	0	0	0	0	0	0	0	23.4671	0	0	0	0	0	0	0	0	0	0	0	0	0	0	0	22.6603	0	22.9906	0	0	0	0	0	0	0	0	0	0	22.368	0	0	0	0	0
L-Fucitol, pentakis(trimethylsilyl) ether	0	0	0	0	22.7503	22.8958	0	0	0	0	0	0	0	0	0	0	0	0	0	0	0	0	0	22.0382	0	0	0	0	0	0	0	0	0	0	0	0	0	0	0	0	0	0	0	0	0	0	0	0	0
Nonanoic acid, trimethylsilyl ester	0	0	0	0	0	0	0	0	17.7838	0	0	19.9227	0	0	0	0	0	0	0	0	0	0	0	20.9832	0	0	0	0	0	0	0	20.7777	0	0	0	0	21.0572	19.953	20.6231	0	0	0	20.6143	0	0	0	0	0	0
3,6-Diacetyl-9-ethylcarbazole	0	0	0	0	0	0	0	0	0	0	0	0	0	0	0	0	20.0885	0	0	0	0	0	0	20.5925	0	0	0	0	0	0	0	0	20.3285	0	0	0	0	0	0	0	0	0	0	0	0	0	0	0	0
Dodecane, 2,7,10-trimethyl-	0	0	0	0	0	19.9099	0	0	0	0	0	0	0	0	0	0	19.8964	19.9939	0	0	0	0	0	20.8253	0	0	0	0	0	0	0	0	0	0	0	0	0	0	0	0	0	0	0	0	0	0	0	0	0
Cadaverine, N,N,N',N'-tetrakis(trimethylsilyl)	0	0	0	0	0	0	0	0	0	0	0	0	0	0	0	0	0	0	0	0	0	0	0	20.0759	0	0	0	0	0	0	0	0	0	0	0	0	0	0	0	0	0	0	0	0	0	0	0	0	0
1-Decanol, 2-methyl-	0	0	0	0	0	0	0	0	0	0	0	0	0	0	0	0	0	0	0	0	0	0	0	23.0998	23.2783	0	0	0	0	0	0	0	0	0	0	0	0	0	0	0	0	0	22.9055	23.5723	0	0	0	0	0
Butanoic acid, 2-[(trimethylsilyl)amino]-, trimethylsilyl ester	0	0	0	0	0	0	0	0	0	0	0	0	0	0	0	0	0	0	0	0	0	0	0	22.7576	0	0	0	0	0	0	0	0	0	0	0	0	0	0	0	0	0	0	0	0	0	0	0	0	0
(R)-3-Hydroxybutyric acid, trimethylsilyl ether, trimethylsilyl ester	0	0	0	0	0	0	0	0	0	0	0	0	0	0	0	0	20.3508	19.6072	0	0	0	0	0	21.3973	0	0	0	0	0	0	0	0	0	0	0	0	0	0	0	0	0	0	0	0	0	0	0	0	0
D-Allose, pentakis(trimethylsilyl) ether, trimethylsilyloxime (isomer 2)	0.891274	1.07681	1.0452	-0.893591	-0.145292	0.0974255	1.32514	1.23956	1.34893	0.600304	-0.733362	-0.83075	1.27536	1.3211	0.770882	-0.14909	-0.133698	0.0950127	0.860809	1.24363	1.21056	-0.0461235	0.641466	1.20104	0.661966	-24.7603	-24.7603	1.16465	0.464794	0.747128	-24.7603	-24.7603	-24.7603	1.08631	0.0427361	-0.931719	-24.7603	-24.7603	-24.7603	1.17728	0.913715	1.4823	-24.7603	-24.7603	-24.7603	0.818663	0.652559	1.35722	-24.7603
Octane, 2,3,3-trimethyl-	0	0	0	0	0	0	0	0	0	0	0	0	0	0	0	0	0	0	0	0	0	0	0	20.1964	0	0	0	0	0	0	0	0	0	0	0	0	0	0	0	0	0	0	0	0	0	0	0	0	0
(4-Hydroxy-3-methoxyphenyl)ethylene glycol tris(trimethylsilyl) ether	0	0	0	0	0	0	0	0	0	0	0	0	0	0	0	0	0	0	0	0	0	0	0	19.2426	0	0	0	0	0	0	0	0	0	0	0	0	0	0	0	0	0	0	0	0	0	0	0	0	0
D-(-)-Lyxose, tetrakis(trimethylsilyl) ether, trimethylsilyloxime (isomer 1)	0	0	0	0	0	0	0	0	22.125	0	0	0	0	0	0	0	0	0	0	0	0	0	0	21.8536	0	0	0	0	0	0	0	0	0	22.3326	0	0	0	0	0	0	22.4747	0	0	0	0	0	0	0	0
Asparagine, N,N,N'-tris(trimethylsilyl)-, trimethylsilyl ester	0	0	0	23.4274	23.4662	23.513	0	0	0	0	0	0	0	0	0	23.2717	23.1973	22.6041	0	0	0	22.694	22.3265	23.5856	0	0	0	0	0	0	0	0	0	0	0	0	0	0	0	0	0	0	0	0	0	0	0	0	0
D-(+)-Xylose, tetrakis(trimethylsilyl) ether, trimethylsilyloxime (isomer 1)	0	0	0	0	22.1887	0	0	0	0	0	0	0	0	0	0	0	0	0	0	0	0	0	0	23.6856	0	0	0	0	0	0	0	0	25.5356	0	0	0	0	0	0	0	0	0	24.4915	0	23.5103	22.6362	0	0	25.4582
Ribonic acid, 2-desoxy-tetrakis-O-(trimethylsilyl)-	0	0	0	23.4027	23.1276	22.7272	0	0	0	0	22.4663	21.8996	0	0	0	23.0269	22.4375	0	0	0	0	22.854	22.4456	24.2461	0	0	0	0	0	0	0	0	0	0	0	0	0	0	0	0	0	0	0	0	0	0	0	0	0
D-Turanose, heptakis(trimethylsilyl)-	0	0	0	0	0	0	18.7698	0	20.3055	0	0	0	18.7655	0	18.9937	0	0	0	0	20.9123	0	0	0	22.1866	0	0	0	0	0	0	0	0	0	0	0	0	0	0	0	0	0	0	0	0	0	0	0	0	0
tert-Butylpentamethyldisiloxane	0	0	0	0	0	0	0	0	0	0	0	0	0	0	0	0	0	0	0	0	0	22.4799	0	23.2565	0	0	0	0	0	0	0	0	0	0	0	0	0	0	0	0	0	0	0	0	0	23.6893	0	0	0
D-(-)-Fructofuranose, pentakis(trimethylsilyl) ether (isomer 1)	0	0	0	0	0	0	0	0	0	0	0	0	0	0	0	0	0	0	0	0	0	0	0	0	23.3312	0	0	0	0	0	0	0	0	0	0	0	0	0	0	0	0	0	0	0	0	0	0	0	0
1-Nonene, 4,6,8-trimethyl-	0	20.9515	0	21.6418	21.9803	0	0	0	0	0	0	0	0	0	20.7186	0	21.7353	21.7129	0	0	0	0	21.6948	0	21.911	0	0	0	0	0	0	23.1195	23.2333	0	0	0	0	0	0	21.5687	0	0	0	22.4256	0	0	0	0	0
2,4-Dimethyldodecane	0	0	0	0	0	0	0	0	0	0	0	0	0	0	0	0	0	0	0	0	0	0	0	0	20.1376	0	0	0	0	0	0	0	0	0	0	0	0	0	0	0	0	0	0	0	0	0	0	0	0
Myo-Inositol, 1,2,3,4,5,6-hexakis-O-(trimethylsilyl)-	0	0	0	0	0	0	0	0	0	20.1804	0	0	0	0	0	0	0	0	0	0	0	0	0	0	22.6646	22.9761	0	0	0	0	0	0	0	0	0	0	0	0	0	0	0	0	0	0	0	0	0	0	0
D-(-)-Fructopyranose, pentakis(trimethylsilyl) ether (isomer 1)	0	0	0	0	0	0	0	0	0	0	0	0	0	0	0	0	0	0	0	0	0	0	0	0	23.8922	23.5061	0	0	0	0	0	0	0	0	0	0	0	0	0	0	0	0	0	0	0	0	0	0	0
D-(-)-Tagatofuranose, pentakis(trimethylsilyl) ether (isomer 1)	0	0	0	0	0	0	0	0	0	0	0	0	0	0	0	0	0	0	0	0	0	0	0	0	23.8146	0	0	0	0	0	0	22.9438	0	0	0	0	0	0	0	0	0	0	0	0	0	0	0	0	0
3-Furoic acid, trimethylsilyl ester	0	0	0	19.1903	18.5345	19.0219	20.3739	19.0691	0	18.8787	18.4878	18.9224	18.6563	0	0	19.7076	0	0	0	19.6852	0	0	18.893	0	19.6918	20.3491	0	0	19.8256	0	0	18.9521	19.0057	0	0	0	0	0	0	0	0	0	0	0	0	0	0	0	0
.beta.-D-Glucopyranose, 1,2,3,4,6-pentakis-O-(trimethylsilyl)-	22.8493	19.2258	19.6082	0	0	0	19.1283	17.2444	0	0	0	0	20.0871	16.6366	19.8733	0	0	0	19.2022	19.3828	19.8376	0	0	0	24.6143	0	0	0	0	0	0	0	0	0	20.0727	0	0	0	0	19.4371	0	0	0	0	0	0	0	0	0
.beta.-D-Glucopyranuronic acid, 1,2,3,4-tetrakis-O-(trimethylsilyl)-, trimethylsilyl ester	0	0	0	0	0	0	0	0	0	0	0	0	0	0	0	0	0	0	0	0	0	0	0	0	0	0	0	0	0	0	0	26.1671	0	0	0	0	0	0	0	0	0	0	0	0	0	0	0	0	0
L-Threitol, tetrakis(trimethylsilyl) ether	24.8145	25.0844	25.2015	24.9415	24.7076	24.7183	25.2081	24.9102	24.9724	24.4808	24.297	26.4189	25.1748	24.6235	24.9182	24.7785	24.7086	24.6144	24.4459	25.3291	25.0073	0	0	0	0	22.4756	0	0	0	0	0	23.6124	22.7293	0	0	0	22.0598	0	0	0	0	0	0	23.7809	23.7663	0	0	0	0
D-(-)-Tagatose, pentakis(trimethylsilyl) ether, methyloxime (syn)	0	0	0	0	0	0	0	0	0	0	0	0	0	0	0	0	0	0	0	0	0	0	0	0	0	0	0	23.5494	22.4895	22.809	0	23.1283	0	0	0	0	0	0	0	0	0	0	0	0	23.3437	0	0	0	0
Maltose, octakis(trimethylsilyl) ether, methyloxime (isomer 1)	0.552134	0.597628	-0.685026	1.00192	-21.0242	-21.0242	-0.697647	0.319702	0.349154	1.83877	1.78067	1.03952	-0.0207443	-0.244734	1.12819	-21.0242	-21.0242	-21.0242	1.58215	1.29659	1.61562	1.48654	-21.0242	-21.0242	-21.0242	-21.0242	-21.0242	0.704187	-0.27537	0.479599	-21.0242	4.15558	-21.0242	1.00845	0.698589	0.967539	-21.0242	-21.0242	-21.0242	1.46695	1.44111	-0.434154	-21.0242	-21.0242	2.45609	1.12252	1.08484	-0.0947685	-21.0242
Bis(2-ethylhexyl) phthalate	0	0	0	0	0	0	0	0	0	0	0	0	0	0	0	0	0	0	0	0	0	0	0	0	0	0	0	0	0	0	0	24.6082	0	0	0	0	0	0	0	0	0	0	0	0	0	0	0	0	0
D-Allose, pentakis(trimethylsilyl) ether, trimethylsilyloxime (isomer 1)	-0.527727	-0.256285	-21.6898	0.499634	0.416248	0.632517	0.249224	0.128254	0.241789	4.17255	3.10553	3.05503	0.163462	-0.0370274	-21.6898	0.477629	0.216797	0.511953	0.116957	0.00688171	-0.0427246	-21.6898	0.972923	-21.6898	-21.6898	-21.6898	-21.6898	-0.18099	-0.910519	-0.443411	-21.6898	2.93662	-21.6898	-0.480539	-21.6898	-2.17275	-21.6898	-21.6898	-21.6898	-0.128263	-21.6898	-0.198523	-21.6898	-21.6898	-21.6898	-21.6898	0.193493	0.255548	-21.6898
Decane, 3,3,8-trimethyl-	0	0	0	0	0	0	0	0	0	0	0	0	0	0	0	0	0	0	0	0	0	0	0	0	0	0	0	0	0	0	0	20.9591	0	0	0	0	0	0	0	0	0	0	0	0	0	0	0	0	0
Pyrrolidine, 1-[2-(1,3-cyclopentadien-1-yl)ethyl]-	0	0	0	0	0	0	0	0	0	0	0	0	0	0	0	0	0	0	0	0	0	0	0	0	0	0	0	0	0	0	0	27.2972	27.3713	0	0	0	0	0	0	0	0	0	0	0	0	0	0	0	0
.alpha.-D-Glucopyranoside, 1,3,4,6-tetrakis-O-(trimethylsilyl)-.beta.-D-fructofuranosyl 2,3,4,6-tetrakis-O-(trimethylsilyl)-	-0.394016	-1.25436	-0.685009	1.3982	2.89537	-20.9659	-1.28685	-1.41199	-1.76988	-20.9659	0.457722	0.277344	-0.55444	-0.732773	-0.355501	1.15289	0.390738	0.903492	-0.247898	-0.521778	-0.545237	0.547268	1.07235	-20.9659	-20.9659	2.01108	-20.9659	1.47346	0.748898	2.44932	-20.9659	-20.9659	-20.9659	0.734026	2.07328	2.42184	-20.9659	-20.9659	-20.9659	0.589588	1.38058	0.258957	-20.9659	-20.9659	-20.9659	1.48512	1.89691	0.693666	-20.9659
p-Dioxin, 2,3-dihydro-5-methyl-	0	0	0	0	0	0	0	0	0	0	0	0	0	0	0	0	0	0	0	0	0	0	0	0	0	21.7735	0	0	0	0	0	0	0	0	0	0	0	0	0	0	0	0	0	0	0	0	0	0	0
1-Decanol, 2-hexyl-	0	0	0	0	0	0	0	0	0	0	0	0	0	0	0	0	0	0	0	0	0	0	0	0	0	21.7826	0	0	0	0	0	0	0	0	0	0	0	0	0	0	0	0	0	0	0	0	0	0	0
3-.alpha.-Mannobiose, octakis(trimethylsilyl) ether, methyloxime (isomer 2)	0	0	0	0	0	0	0	0	0	0	0	0	0	0	0	0	0	0	0	0	0	0	0	0	0	23.2667	0	0	0	0	0	0	23.0722	0	0	0	0	24.1114	0	0	0	0	0	0	0	0	0	0	0
Undecane, 4-ethyl-	0	0	0	0	0	0	0	0	0	0	0	0	0	0	0	0	0	0	0	0	0	0	0	0	0	19.926	0	0	0	0	0	0	0	0	0	0	0	0	0	0	0	0	0	0	0	0	0	0	0
3-Eicosene, (E)-	0	0	0	0	20.0472	0	0	0	0	0	0	0	0	0	0	0	0	0	0	0	0	0	0	0	0	20.9288	0	0	0	0	0	0	0	0	0	0	0	0	0	0	0	0	0	0	0	0	0	0	0
Silicon tetrafluoride	0	0	0	0	0	0	0	0	0	0	0	0	0	0	0	0	0	0	0	0	0	0	0	0	0	24.0744	0	0	0	0	0	0	0	0	0	0	24.0184	0	0	0	0	0	0	0	0	0	0	0	0
Butane, 1,2,3-tris(trimethylsiloxy)-	0	0	0	0	0	0	0	0	0	0	0	0	0	0	0	0	0	0	0	0	0	0	0	0	0	23.0293	0	0	0	0	0	0	0	0	0	0	23.4793	0	23.4701	0	0	0	0	0	0	0	0	0	0
Heptafluorobutyric acid, undecyl ester	0	0	0	0	0	0	0	0	0	0	0	0	0	0	0	0	0	0	0	0	0	0	0	0	0	0	0	0	0	0	0	0	0	0	0	0	0	0	0	0	0	0	0	0	0	0	0	0	23.5582
L-(-)-Sorbofuranose, pentakis(trimethylsilyl) ether	0	0	0	0	0	0	0	0	0	0	0	0	21.4703	0	0	0	0	0	0	21.3468	21.3267	0	0	0	0	0	0	21.5999	21.9281	0	0	0	0	21.6573	21.982	20.3883	0	0	0	21.9931	21.9248	22.0506	0	0	0	21.6339	22.2486	21.803	22.9041
D-Ribonic acid, 5-deoxy-2,3-bis-O-(trimethylsilyl)-, .gamma.-lactone	0	0	0	0	0	0	0	0	0	0	0	0	0	0	0	0	0	0	0	0	0	0	0	0	0	0	0	0	0	0	0	0	0	0	0	0	0	0	0	0	0	0	0	0	0	0	0	0	24.9848
Silanol, trimethyl-, phosphate (3:1)	23.4815	24.1069	22.9971	0	0	0	0	0	22.6975	0	0	0	0	24.0651	23.9213	0	0	0	24.597	0	0	0	0	0	0	0	0	24.4297	22.8626	0	0	0	0	22.368	23.1777	25.8714	0	23.6655	24.1611	23.8991	24.3128	26.149	0	0	0	0	23.9448	25.2149	24.4279
Propanoic acid, 2,2-dimethyl-, cesium salt	0	0	0	0	0	0	0	0	0	0	0	0	0	0	0	0	0	0	0	0	0	0	0	0	0	0	0	0	0	0	0	0	0	0	0	0	0	0	0	0	0	0	0	0	0	0	0	0	25.5183
Trimethylsilyl 2-(2-(2-(trimethylsilyloxy)ethoxy)ethoxy)acetate	0	0	0	0	0	0	0	0	0	0	0	0	19.9277	0	0	0	0	0	0	0	0	0	0	0	0	0	0	0	0	0	0	0	0	0	0	0	0	0	0	0	0	0	0	0	0	0	0	0	22.4147
N,O,O'-Tris-(trimethylsilyl)-6-hydroxy-2-aminohexanoic acid	0	0	0	0	0	0	0	0	0	0	0	0	0	0	0	0	0	0	0	0	0	0	0	0	0	0	0	0	0	0	0	0	0	0	0	0	20.4678	20.5226	0	0	0	0	20.4404	20.5975	21.0117	0	0	0	19.7362
Butanoic acid, 2-[(trimethylsilyl)oxy]-, trimethylsilyl ester	0	0	0	0	0	0	0	0	0	0	0	0	0	0	0	0	0	0	0	0	0	0	0	0	0	0	0	0	0	0	0	0	0	0	0	0	0	0	0	0	0	0	0	0	0	0	0	0	21.0954
Sulfurous acid, 2-propyl undecyl ester	0	0	0	0	0	0	0	0	0	0	0	0	0	0	0	0	0	0	0	0	0	0	0	0	0	0	0	0	0	0	0	0	0	0	0	0	0	0	21.5576	0	0	0	0	20.182	0	0	0	0	19.8354
Octane, 3,4,5,6-tetramethyl-	0	0	0	0	0	0	0	0	0	0	0	0	0	0	0	0	0	0	0	0	0	0	0	0	0	0	0	0	0	0	0	0	0	0	0	0	0	0	0	0	0	0	0	0	0	0	0	0	0
d-Mannose, 2,3,4,5,6-pentakis-O-(trimethylsilyl)-, o-methyloxyme, (1E)-	0	0	0	0	0	0	0	0	0	0	0	0	0	0	0	0	0	0	0	0	0	0	0	0	0	0	0	0	0	0	0	0	0	0	0	0	0	0	0	0	0	0	0	0	23.0528	0	0	0	0
Pentonic acid, 5-deoxy-2,3-bis-O-(trimethylsilyl)-, .gamma.-lactone	0	0	0	0	0	0	0	0	0	0	0	0	0	0	0	0	0	0	0	0	0	0	0	0	0	0	0	0	0	0	0	0	0	0	0	0	0	0	0	0	0	0	21.9428	22.5787	21.8944	0	0	0	0
D-(-)-Ribofuranose, tetrakis(trimethylsilyl) ether (isomer 2)	21.4481	0	0	0	0	0	20.4229	0	0	0	0	0	0	0	0	0	0	0	0	0	0	0	0	0	0	0	0	0	23.1604	0	0	0	0	0	0	0	22.8111	22.2348	22.8052	0	22.6928	0	0	0	0	0	0	0	0
D-Allose, pentakis(trimethylsilyl) ether, methyloxime (syn)	0	0	0	0	0	0	0	0	0	0	0	0	0	0	0	0	0	0	0	0	0	0	0	0	0	0	0	0	0	0	0	0	0	0	0	0	0	23.4118	0	0	0	0	0	0	0	0	0	0	0
Undecane, 5-methyl-	0	0	0	0	0	0	0	0	0	0	0	0	0	0	0	0	0	0	0	0	0	0	0	0	0	0	0	0	0	0	0	0	0	0	0	0	0	0	0	0	0	0	0	0	0	0	0	0	0
Levoglucosan, tris(trimethylsilyl)-	0	0	0	0	0	0	0	0	0	0	0	0	0	0	0	0	0	0	0	0	0	0	0	0	0	0	0	0	0	0	0	0	0	0	0	0	0	0	0	0	0	0	0	0	23.2898	0	0	0	0
Butanoic acid, 3-[(trimethylsilyl)oxy]-, trimethylsilyl ester	0	0	0	0	0	0	0	0	0	0	0	0	0	0	0	0	0	0	0	0	0	0	0	0	0	0	0	0	0	0	0	0	0	0	20.7557	0	0	0	0	0	0	0	0	0	0	21.0927	0	0	0
2-Decene, 7-methyl-, (Z)-	0	0	0	0	0	0	0	0	0	0	0	0	0	0	0	0	0	0	0	0	0	0	0	0	0	0	0	0	0	0	0	0	0	0	0	0	0	0	0	0	0	0	0	0	0	0	0	0	0
.alpha.-D-(+)-Talopyranose, pentakis(trimethylsilyl) ether	0	0	0	0	0	0	0	0	0	0	0	0	0	0	0	20.9929	0	0	0	0	0	0	0	0	0	0	0	0	0	0	0	0	0	0	0	0	0	0	0	0	0	0	0	0	0	0	0	0	0
Xylonic acid, 2,3,4-tris-O-(trimethylsilyl)-, .delta.-lactone, D-	22.3256	22.5752	0	0	0	0	22.8214	22.6988	22.588	0	0	0	0	0	0	0	0	0	21.4516	21.6071	0	0	0	0	0	0	0	0	0	0	0	0	0	0	23.2287	0	0	0	0	0	0	0	0	0	0	0	0	0	0
Hydroquinone-.beta.-d-glucopyranoside,pentakis(trimethylsilyl)-	0	0	0	0	0	0	0	0	0	0	0	0	0	0	0	0	0	0	0	0	0	0	0	0	0	0	0	0	0	0	0	0	0	0	0	0	0	0	0	0	0	0	0	0	0	0	0	0	0
3,8-Dioxa-2,9-disiladecane, 2,2,9,9-tetramethyl-5,6-bis[(trimethylsilyl)oxy]-, (R*,S*)-	0	0	0	0	0	0	0	0	0	0	0	0	0	0	0	0	0	0	0	0	0	0	0	0	0	0	0	0	0	0	0	0	0	0	0	0	0	0	0	0	0	0	0	0	0	0	0	0	0
3-.alpha.-Mannobiose, octakis(trimethylsilyl) ether (isomer 2)	20.6072	20.3877	20.4581	0	0	0	0	20.6415	0	0	0	0	0	20.1559	0	0	0	0	0	0	21.2377	0	0	0	0	0	0	0	20.1211	0	0	0	0	0	0	0	0	21.2394	23.5928	0	0	0	0	22.0067	0	0	20.8439	0	0
D-(+)-Ribono-1,4-lactone, tris(trimethylsilyl) ether	0	0	22.812	0	0	0	0	0	0	0	0	0	0	0	0	0	0	0	0	0	0	0	0	0	0	0	0	0	23.6592	22.7542	0	0	23.1079	22.6908	0	0	21.7378	0	23.3821	0	0	0	21.5084	0	0	23.0894	0	23.5779	0
Glucosamine per-TMS	0	0	0	0	21.8318	21.6793	0	0	21.5711	0	0	0	0	21.534	22.535	21.4315	0	20.1514	0	0	0	21.1588	21.4761	0	0	0	0	0	0	0	0	0	0	0	20.8098	0	0	0	22.5188	0	0	21.0865	22.5952	0	0	0	0	21.4545	0
Sulfurous acid, dodecyl 2-propyl ester	0	0	0	0	0	0	0	0	0	0	0	0	0	0	0	0	0	0	0	0	0	0	0	0	0	0	0	0	0	0	0	0	0	0	0	0	0	0	23.4281	0	0	0	19.5191	0	0	0	0	0	0
Glucopyranose, pentakis-O-trimethylsilyl-	0	0	0	0	0	0	0	0	0	0	0	0	0	0	0	0	0	0	0	0	0	0	0	0	0	0	0	0	0	0	0	0	22.859	0	0	22.6887	0	0	22.8745	0	0	0	0	0	0	0	0	0	0
2,3-Butanediol, [S-(R*,R*)]-	0	0	0	0	0	0	0	0	0	0	0	0	23.7088	0	0	0	0	0	0	0	0	0	0	0	0	0	0	0	0	0	0	0	0	0	0	0	0	0	0	0	0	0	0	0	25.0515	0	0	0	0
Acetic acid, trifluoro-, 3,7-dimethyloctyl ester	0	0	0	0	0	0	0	0	0	0	0	0	0	0	0	0	0	0	0	0	0	0	0	0	0	0	0	0	0	0	0	0	0	0	0	0	0	0	0	0	0	0	0	0	22.4683	0	0	0	0
Gulose, 2,3,4,5,6-pentakis-O-(trimethylsilyl)-	0	0	0	0	0	0	0	0	0	0	0	0	0	0	0	0	0	0	0	0	0	0	0	0	0	0	0	0	0	0	0	0	0	0	0	0	0	0	0	0	0	0	0	0	0	0	0	0	0
Trimethylsilyl ether of glucitol	3.58463	1.44777	1.40328	2.07233	2.1006	2.1967	3.7208	3.56756	3.69969	2.05749	0.69709	0.796198	3.65825	1.46842	1.12048	2.32717	1.96571	2.45443	3.15613	3.31668	3.32087	2.3192	1.44916	-22.7276	-22.7276	-22.7276	-22.7276	-22.7276	1.08835	-22.7276	-22.7276	-22.7276	-22.7276	0.921345	0.641109	-0.33217	2.51488	-22.7276	-22.7276	1.2917	0.85828	1.28923	-22.7276	-22.7276	-22.7276	1.04853	1.11554	1.72151	-22.7276
Piperidine, 2-(phenylmethyl)-	0	0	0	0	0	0	0	0	0	0	0	0	0	0	0	0	0	0	0	0	0	0	0	0	0	0	0	0	0	0	0	0	0	0	0	0	0	0	0	0	0	0	0	0	0	0	0	0	0
2-Piperidinemethanol	0	0	0	0	0	0	0	0	0	0	0	0	0	0	0	0	0	0	0	0	0	0	0	0	0	0	0	0	0	0	0	0	0	0	0	0	0	0	0	0	0	0	0	0	0	0	0	0	0
2-Piperidinecarboxylic acid, trimethylsilyl ester	-18.6476	-18.6476	1.75377	-18.6476	-18.6476	-18.6476	1.69325	-18.6476	-18.6476	-18.6476	-18.6476	-18.6476	-18.6476	-18.6476	-18.6476	-18.6476	-18.6476	-18.6476	-18.6476	-18.6476	-18.6476	-18.6476	-18.6476	-18.6476	-18.6476	-18.6476	-18.6476	-18.6476	-18.6476	-18.6476	-18.6476	-18.6476	-18.6476	-18.6476	-18.6476	-18.6476	-18.6476	-18.6476	-18.6476	-18.6476	-18.6476	-18.6476	-18.6476	-18.6476	-18.6476	1.78005	-18.6476	-18.6476	-18.6476
2(3H)-Furanone, dihydro-3,4-bis[(trimethylsilyl)oxy]-, trans-	21.2758	0	20.7248	0	0	0	0	0	0	0	0	0	0	0	21.1162	0	0	0	0	0	0	0	0	0	0	0	0	0	0	0	0	0	0	21.9456	21.486	0	0	0	0	0	0	20.8045	0	0	0	21.8575	0	0	0
DL-Arabinose, tetrakis(trimethylsilyl) ether, methyloxime	23.2315	23.9111	23.3892	0	0	0	24.1719	24.0064	24.1236	22.4451	21.8418	22.2832	24.3019	24.2372	23.9634	0	0	0	24.1357	24.5918	24.1453	0	0	0	0	0	0	24.196	24.3745	23.6403	0	0	0	23.9624	22.8347	24.1443	0	0	0	24.2238	23.8189	23.8849	0	0	0	24.1456	23.2063	23.8539	0
Arabinitol, pentakis-O-(trimethylsilyl)-	0	0	0	0	0	0	0	0	0	0	0	0	0	0	0	0	0	21.8606	0	0	0	0	0	0	0	0	0	0	0	0	0	0	0	0	0	0	0	0	0	0	0	0	0	0	0	0	0	0	0
Scopolin, tetra(trimethylsilyl)-	0	0	0	0	0	0	0	0	0	0	0	0	0	0	0	0	0	0	0	0	0	0	0	0	0	0	0	0	0	20.7267	0	0	0	0	0	0	0	0	0	0	0	0	0	0	0	0	0	0	0
L-(+)-Threose, tris(trimethylsilyl) ether, trimethylsilyloxime (isomer 1)	24.6064	24.7991	0	0	0	0	25.3716	25.1692	25.434	0	0	0	24.6304	24.2994	0	0	0	0	24.4805	24.7529	24.7548	0	24.8537	0	0	0	0	24.9268	23.8966	23.8175	0	0	0	24.4582	23.8281	24.6912	0	0	0	24.6032	24.4135	24.7756	0	0	0	24.8112	24.1788	25.1126	0
D-(+)-Arabitol, pentakis(trimethylsilyl) ether	22.7143	23.2575	22.0485	22.027	21.9413	21.9136	23.9186	23.3928	23.4742	0	0	0	23.2666	23.344	22.574	21.9315	21.7059	0	23.2399	23.3879	23.186	0	21.9945	0	0	0	0	23.6195	23.6833	23.0591	0	0	0	22.996	21.949	23.3888	0	0	0	23.3539	23.344	23.0398	0	0	0	0	23.4488	23.2104	0
[2-Pyrrolidinyl]methylamine	0	0	0	0	0	0	0	0	0	0	0	0	0	0	0	0	0	0	0	0	0	0	0	0	0	0	0	0	0	0	0	0	0	0	0	0	0	0	0	0	0	0	0	0	0	0	0	0	0
D-Ribo-Hexonic acid, 3-deoxy-2,5,6-tris-O-(trimethylsilyl)-, lactone	0	0	0	0	0	0	0	0	0	0	0	0	0	0	0	0	0	0	0	0	0	0	0	0	0	0	0	0	0	0	0	0	0	0	0	0	0	0	0	0	21.8481	0	0	0	0	22.1347	22.9027	22.7856	0
D-Lactose, octakis(trimethylsilyl) ether, methyloxime (isomer 2)	0	0	0	0	0	0	0	0	0	0	0	0	0	0	0	0	0	0	0	0	0	0	0	0	0	0	0	0	0	0	0	0	0	0	0	0	0	0	0	0	0	0	0	0	0	0	0	0	0
D-(+)-Cellobiose, octakis(trimethylsilyl) ether (isomer 1)	0	0	0	0	0	0	0	0	0	21.4528	21.2752	0	0	0	0	0	0	21.6256	0	0	0	0	0	0	0	0	0	0	0	0	0	0	0	0	0	0	0	0	0	0	0	0	0	0	0	0	0	0	0
D-(+)-Talofuranose, pentakis(trimethylsilyl) ether (isomer 1)	22.4568	22.4174	22.5324	0	0	0	0	0	0	0	0	0	22.5006	22.5053	22.4325	0	0	0	22.3331	22.2707	22.2758	0	0	0	0	0	0	22.5146	22.8391	22.5868	0	0	0	22.5711	22.8396	23.183	0	0	0	23.4518	23.4276	23.3016	0	0	0	23.2306	23.4842	23.4845	0
Etoxeridine	0	0	0	0	0	0	0	0	0	0	0	0	0	0	0	0	0	0	0	0	0	0	0	0	0	0	0	0	21.667	0	0	0	0	0	21.5189	0	0	0	0	0	22.0927	22.0416	0	0	0	0	0	22.2344	0
2-Ethyl-3-trimethylsilyloxy(trimethylsilyl)valerate	0	0	0	0	0	0	0	0	0	0	0	0	0	0	0	0	0	0	0	0	0	0	0	0	0	0	0	0	0	0	0	0	0	0	0	0	0	0	0	0	0	0	0	0	0	0	0	0	0
Xylitol, 1,2,3,4,5-pentakis-O-(trimethylsilyl)-	-23.5194	-23.5194	-23.5194	2.52895	2.36427	2.33829	-23.5194	-23.5194	-23.5194	3.1936	3.13765	2.99383	-23.5194	-23.5194	-0.606285	2.14935	2.08451	2.24675	-23.5194	-23.5194	-23.5194	2.27481	2.47711	-23.5194	-23.5194	-23.5194	-23.5194	2.41409	2.36687	2.16038	-23.5194	-23.5194	-0.386345	2.36547	2.18618	2.14506	-23.5194	-23.5194	-23.5194	2.71878	2.62773	2.59256	-23.5194	-23.5194	-23.5194	2.67268	2.30648	2.01764	-23.5194
N,O-Bis(trimethylsilyl)-L-phenylalanine	-20.8346	-0.357834	-20.8346	0.607264	0.738478	0.750904	-0.814123	-20.8346	-1.05296	0.171551	-0.33128	-0.774	-20.8346	-0.777439	-0.589334	0.532621	0.66962	0.303024	-0.679739	-20.8346	-20.8346	0.277758	0.452133	-20.8346	-20.8346	-20.8346	-20.8346	0.00916672	-20.8346	-0.236986	-20.8346	-20.8346	-20.8346	-20.8346	-20.8346	-0.180492	-0.146883	-20.8346	-20.8346	-20.8346	-20.8346	-1.07139	-20.8346	-20.8346	-20.8346	-20.8346	-20.8346	-20.8346	-20.8346
Phosphoric acid, bis(trimethylsilyl) 2,3-bis[(trimethylsilyl)oxy]propyl ester	0.534214	0.903696	1.39558	-18.4097	-18.4097	-18.4097	-18.4097	1.04406	-18.4097	-18.4097	-18.4097	-18.4097	-0.443153	0.710501	0.832943	-18.4097	-18.4097	-18.4097	0.378611	0.113888	0.0645771	-18.4097	-18.4097	-18.4097	-18.4097	-18.4097	-18.4097	0.187492	1.68034	0.0364971	-18.4097	-18.4097	-18.4097	1.75698	1.59016	0.666582	0.562943	-18.4097	-18.4097	1.81265	1.28047	1.34702	-18.4097	-18.4097	-18.4097	1.76247	0.420448	1.03451	-18.4097
Propanoic acid, 2-methyl-2,3-bis[(trimethylsilyl)oxy]-, trimethylsilyl ester	0	0	0	0	0	0	22.9077	22.8691	22.0237	0	0	0	0	0	0	0	0	0	0	0	0	0	0	0	0	0	0	0	0	0	0	0	0	0	0	21.0891	0	0	0	0	0	0	0	0	0	0	0	0	0
Tetradecanoic acid, trimethylsilyl ester	23.9439	23.6362	21.6207	0	0	0	22.4677	22.6618	22.4375	0	0	0	22.0822	21.547	24.0913	0	0	0	21.5074	20.665	22.8797	0	0	0	0	0	0	23.1963	22.8228	21.2003	0	0	0	23.8332	23.07	23.8282	0	0	0	23.5093	23.9448	24.5726	0	0	0	21.9863	23.3985	23.8369	0
D-(-)-Lyxose, tetrakis(trimethylsilyl) ether, trimethylsilyloxime (isomer 2)	0	0	0	0	0	0	0	22.0139	0	0	0	0	0	0	0	0	0	0	0	0	0	0	0	0	0	0	0	0	0	0	0	0	0	0	0	0	0	0	0	0	0	0	0	0	0	0	0	0	0
Glyceryl-glycoside TMS ether	-20.0378	-20.0378	-20.0378	-20.0378	-20.0378	2.34419	-20.0378	-20.0378	-20.0378	2.22713	1.37248	2.21228	-20.0378	-20.0378	-20.0378	1.40715	2.06175	1.85033	-20.0378	-20.0378	-20.0378	2.02513	-20.0378	-20.0378	-20.0378	-20.0378	-20.0378	-20.0378	-20.0378	-20.0378	-20.0378	-20.0378	-20.0378	-20.0378	-20.0378	-20.0378	-20.0378	-20.0378	-20.0378	-20.0378	-20.0378	-20.0378	-20.0378	-20.0378	-20.0378	-20.0378	-20.0378	-20.0378	-20.0378
6,7-Dihydroxycoumarin, bis(trimethylsilyl) ether	0	0	0	0	0	0	0	0	0	0	0	0	0	0	0	0	0	0	0	0	0	0	0	0	0	0	0	0	0	0	0	0	0	0	0	0	0	0	0	0	0	0	0	0	0	0	0	0	0
N,N-Diethyl(trimethylsilyl)carbamate	0	0	0	0	0	0	0	0	0	0	0	0	0	0	0	0	0	0	0	0	0	0	0	0	0	0	0	0	0	0	0	0	0	0	0	0	0	0	0	0	0	0	0	0	0	0	0	0	0
2-Deoxy-D-ribose, tris(trimethylsilyl) ether, trimethylsilyloxime (isomer 2)	25.0433	25.4003	25.2287	0	0	0	24.1524	24.5786	24.6276	0	0	0	25.8189	25.4435	25.6292	0	0	0	25.5976	24.6826	25.5971	0	0	0	0	0	0	25.9224	0	25.4472	0	0	0	0	0	0	0	0	0	0	0	0	0	0	0	0	0	0	0
D-(-)-Fructofuranose, pentakis(trimethylsilyl) ether (isomer 2)	0	21.0488	20.7018	0	0	0	20.474	20.526	20.2072	0	0	0	21.2821	21.4736	0	0	0	0	21.7735	21.5283	21.0807	0	0	0	0	0	0	21.0238	21.442	21.6579	0	0	0	21.7428	21.2114	20.9431	0	0	0	21.757	22.3246	22.0375	0	0	0	22.1793	21.7405	22.4034	0
l-Leucine, n-butoxycarbonyl-N-methyl-, hexadecyl ester	0	0	0	0	0	0	0	0	0	0	0	0	0	0	0	0	0	0	0	0	0	0	0	0	0	0	0	0	0	0	0	0	0	0	0	0	0	0	0	0	0	0	0	0	0	0	0	0	0
(Methoxymethyl)trimethylsilane	0	0	0	0	0	0	0	0	0	0	0	0	0	0	0	0	0	0	0	0	0	0	0	0	0	0	0	0	0	0	0	0	0	0	0	0	0	0	0	0	0	0	0	0	0	0	0	0	0
2H-Pyran-2-one, 5,6-dihydro-6-pentyl-	0	0	20.6644	0	20.3093	0	20.9648	20.7385	20.8318	0	0	0	0	0	20.3682	0	0	0	0	0	0	0	0	0	0	0	0	0	0	0	0	0	0	21.091	0	0	0	0	0	0	21.1123	0	0	0	0	21.2197	20.8102	0	0
4-Pyrimidinamine, 5-methyl-N-(trimethylsilyl)-2-[(trimethylsilyl)oxy]-	23.9315	23.1456	23.1817	0	0	0	23.429	23.1136	23.0226	0	0	0	23.2487	22.9364	23.3867	0	0	0	23.099	23.1689	23.2081	0	0	0	0	0	0	23.7374	24.2662	23.5106	0	0	0	23.6165	23.7068	23.5726	0	0	0	23.7346	23.9021	23.761	0	0	0	23.8045	24.3147	23.8251	0
N,O-Bis-(trimethylsilyl)alanine	0	0	0	0	0	0	0	0	0	0	0	0	0	0	0	0	0	0	0	0	0	0	0	0	0	0	0	0	0	0	0	0	0	0	0	0	0	0	0	0	0	0	0	0	0	0	0	0	0
.beta.-D-(+)-Talopyranose, pentakis(trimethylsilyl) ether	0	0	0	0	0	0	0	0	0	0	0	0	0	0	22.5049	0	0	0	0	0	0	0	0	0	0	0	0	0	0	0	0	0	0	0	0	0	0	0	0	0	0	0	0	0	0	0	0	0	0
2-(2-Butoxyethoxy)ethoxy-trimethylsilane	0	0	0	0	0	0	0	0	0	0	0	0	0	0	0	0	0	0	0	0	0	0	0	0	0	0	0	0	0	0	0	0	0	0	0	0	0	0	0	0	0	0	0	0	0	0	0	0	0
Propanedioic acid, ethyl-, bis(trimethylsilyl) ester	0	0	0	0	0	0	0	0	0	0	0	0	0	0	0	0	0	0	0	0	0	0	0	0	0	0	0	0	0	0	0	0	0	0	0	0	0	0	0	0	0	0	0	0	0	0	0	0	0
D-Erythro-Pentitol, 2-deoxy-1,3,4,5-tetrakis-O-(trimethylsilyl)-	0	0	0	0	0	0	0	0	0	0	0	0	0	0	0	0	0	0	0	0	0	0	0	0	0	0	0	0	0	0	0	0	0	0	0	0	0	0	0	0	0	0	0	0	0	0	0	0	0
Galactose oxime hexakis(trimethylsilyl)	19.6474	19.9791	21.1396	0	0	22.2072	20.2087	20.0128	20.0469	0	0	0	0	0	20.8406	0	21.9322	22.2707	20.1859	0	0	22.1043	0	0	0	0	0	0	0	0	0	0	0	0	20.6711	0	0	0	0	0	21.4444	0	0	0	0	21.2709	0	0	0
L-Proline, ethyl ester	23.9969	23.9304	24.0056	0	0	0	0	0	0	0	0	0	0	23.8785	24.1386	0	0	0	0	0	0	0	0	0	0	0	0	24.5346	0	24.4419	0	0	0	24.1455	24.5318	0	0	0	0	24.294	24.3679	24.3412	0	0	0	0	24.4286	24.7603	0
3,5-Diacetyl-4-methyl-1-phenyl-1,4-dihydropyridine	0	0	0	0	0	0	0	0	0	0	0	0	0	0	0	0	0	0	0	0	0	0	0	0	0	0	0	0	0	0	0	0	0	0	0	0	0	0	0	0	0	0	0	0	0	0	0	18.5856	0
Ritalinic acid ditms	0	0	0	0	0	0	0	0	0	0	0	0	0	0	0	0	0	0	0	0	0	0	0	0	0	0	0	0	0	0	0	0	0	0	0	0	0	0	0	0	0	0	0	0	0	0	0	0	0
l-Leucine, n-butoxycarbonyl-N-methyl-, pentadecyl ester	0	0	0	0	0	0	0	0	0	0	0	0	0	0	0	0	0	0	0	0	0	0	0	0	0	0	0	0	0	0	0	0	0	0	0	0	0	0	0	0	0	0	0	0	0	0	0	0	0
D-(+)-Talofuranose, pentakis(trimethylsilyl) ether (isomer 2)	0	0	0	0	0	0	22.2675	0	0	0	0	0	0	0	0	0	0	0	0	0	0	0	0	0	0	0	0	0	0	0	0	0	0	0	0	0	0	0	0	0	0	0	0	0	0	0	0	0	0
Adonitol, pentakis(trimethylsilyl) ether	23.4862	23.819	23.7685	26.2471	26.0236	26.0972	23.8531	23.62	23.6441	26.127	25.9101	25.8277	23.59	23.6538	23.6835	26.0559	25.9334	25.9476	23.5237	23.9304	23.721	25.9587	26.0049	0	0	0	0	23.5261	23.7023	23.0719	0	0	0	22.5968	23.2259	23.3508	0	0	0	0	23.6134	23.2313	0	0	0	23.0504	23.4027	23.2769	0
Cotinine	0	0	0	0	0	0	0	0	0	0	0	0	0	0	0	0	0	0	0	0	0	0	0	0	0	0	0	0	0	0	0	0	0	0	0	0	0	0	0	0	0	0	0	0	0	0	0	0	0
2-Piperidinecarboxylic acid, 1-(trimethylsilyl)-, trimethylsilyl ester	0	0	0	0	0	0	0	0	0	0	0	0	0	21.6484	0	0	0	0	0	0	0	0	0	0	0	0	0	0	0	0	0	0	0	0	0	0	0	0	0	0	0	0	0	0	0	0	0	0	0
4-Hydroxyphenylethanol, di-TMS	0	18.8949	0	0	0	0	0	0	0	0	0	0	0	0	0	0	0	0	0	0	0	0	0	0	0	0	0	19.5153	0	19.2372	0	0	0	0	0	0	0	0	0	0	0	0	0	0	0	0	0	0	0
D-(+)-Galacturonic acid, O-pentakis(trimethylsilyl) deriv.	0	0	0	25.7718	25.7709	0	0	0	0	25.8226	25.7884	25.499	0	0	0	25.5401	25.3879	25.3207	0	0	0	25.5215	26.1919	0	0	0	0	0	0	0	0	0	0	0	0	0	0	0	0	0	0	0	0	0	0	0	0	0	0
Butane, 1,2,4-tris(trimethylsiloxy)-	0	0	0	0	0	0	0	0	0	0	0	0	0	0	0	0	0	0	0	0	0	0	0	0	0	0	0	0	0	0	0	0	0	0	0	0	0	0	0	0	0	0	0	0	0	0	0	0	0
6,7-Dimethyl-3H-isobenzofuran-1-one	0	0	0	0	0	0	0	0	0	0	0	0	0	0	0	0	0	0	0	0	0	0	0	0	0	0	0	0	0	0	0	0	0	0	0	0	0	0	0	0	0	0	0	0	0	0	0	0	0
Galactaric acid, 2,3,4,5-tetrakis-O-(trimethylsilyl)-, bis(trimethylsilyl) ester	0	0	0	0	0	0	0	0	0	0	0	0	0	0	25.8993	0	0	0	0	0	0	0	0	0	0	0	0	0	0	0	0	0	0	0	0	0	0	0	0	0	0	0	0	0	0	0	0	0	0
1,3-Benzoxazol-2-amine-ditms	0	0	0	0	0	0	0	0	0	0	0	0	0	0	0	0	0	0	0	0	0	0	0	0	0	0	0	0	0	0	0	0	0	0	0	0	0	0	0	0	0	0	0	0	0	0	0	0	0
1-Octanol, 2-butyl-	0	0	0	0	0	22.0297	0	0	0	0	21.7696	21.8025	0	0	0	0	0	0	0	0	0	0	0	0	0	0	0	0	0	0	0	0	0	0	0	0	23.4934	0	0	0	0	0	0	0	0	0	0	0	0
Undecane	0	0	0	0	0	0	0	0	0	0	0	0	0	0	0	0	0	0	0	0	0	0	0	0	0	0	0	0	0	0	0	0	0	0	0	0	21.7058	0	0	0	0	0	0	0	0	0	0	0	0
L-Serine, N,O-bis(trimethylsilyl)-, trimethylsilyl ester	0	0	0	0	0	0	0	0	0	0	0	0	0	0	0	0	0	0	0	0	0	0	0	0	0	0	0	0	0	0	0	0	0	0	0	0	21.2083	20.8034	0	0	0	0	0	0	0	0	0	0	0
Butanedioic acid, [(trimethylsilyl)oxy]-, bis(trimethylsilyl) ester	0	0	0	0	0	0	0	0	0	0	0	0	0	0	0	0	0	0	0	0	0	0	0	0	0	0	0	0	0	0	0	0	0	0	0	0	0	24.9109	0	0	0	0	0	0	0	0	0	0	0
Phthalic acid, butyl undecyl ester	0	0	0	0	0	0	0	0	0	0	0	0	0	0	0	0	0	0	0	0	0	0	0	0	0	0	0	0	0	0	0	0	0	0	0	0	0	0	0	0	0	0	0	22	0	0	0	0	0
Decane, 2,8,8-trimethyl-	0	0	0	0	0	0	0	0	0	0	0	0	0	0	0	0	0	0	0	0	0	0	0	0	0	0	0	0	0	0	0	0	21.2237	0	0	0	0	0	0	0	0	0	0	21.3552	0	0	0	0	0
1-Decene, 2,4-dimethyl-	0	0	0	0	0	0	0	0	0	0	0	0	0	0	0	0	0	0	0	0	0	0	0	0	0	0	0	0	0	0	0	0	0	0	0	0	0	0	0	0	0	0	0	21.2618	0	0	0	0	0
Cyclopentasiloxane, decamethyl-	0	19.7512	0	0	0	0	20.6347	0	0	0	0	0	0	0	0	0	0	0	0	0	0	0	0	0	0	0	0	0	19.4923	0	0	0	0	0	0	19.3357	0	0	0	0	0	0	0	0	0	21.2606	0	0	0
D-(-)-Ribofuranose, tetrakis(trimethylsilyl) ether (isomer 1)	0	21.2365	22.7174	0	0	0	0	0	0	0	0	0	22.6343	22.3251	0	0	0	0	22.6366	22.6997	0	0	0	0	0	0	0	22.9108	0	22.6605	0	0	0	0	0	0	0	0	0	0	0	0	24.4437	0	0	0	0	0	0
D-Glucose, 4-O-[2,3,4,6-tetrakis-O-(trimethylsilyl)-.beta.-D-glucopyranosyl]-2,3,5,6-tetrakis-O-(trimethylsilyl)-	0	0	0	0	0	0	0	0	0	0	0	0	0	0	0	0	0	0	0	0	0	0	0	0	0	0	0	0	0	0	0	0	0	0	0	0	0	0	0	0	0	0	0	0	0	0	0	0	0
Ethanedioic acid, dimethyl ester	0	0	0	0	0	0	0	0	0	0	0	0	0	0	0	0	0	0	0	0	0	0	0	0	0	0	0	0	0	0	0	0	0	0	0	0	0	0	0	0	0	0	0	0	0	0	0	0	0
Styryl-urea	0	0	0	0	0	0	0	0	0	0	0	0	0	0	0	0	0	0	0	0	0	0	0	0	0	0	0	0	0	0	0	0	0	0	0	0	0	0	0	0	0	0	0	0	0	0	0	0	0
l-Norvaline, N-(2-methoxyethoxycarbonyl)-, heptyl ester	0	0	0	0	0	0	0	0	0	0	0	0	0	0	0	0	0	0	0	0	0	0	0	0	0	0	0	0	0	0	0	0	0	0	0	0	0	0	0	0	0	0	0	0	0	0	0	0	0
L(-)-Fucose, tetrakis(trimethylsilyl) ether	0	0	0	0	0	0	0	0	0	0	0	0	0	0	0	0	0	0	0	0	0	0	22.0768	0	0	0	0	0	0	0	0	0	0	0	0	0	0	0	0	0	0	0	0	0	0	0	0	0	0
D-Arabinose, tetrakis(trimethylsilyl) ether, trimethylsilyloxime (isomer 1)	0	0	0	0	0	0	0	0	0	0	0	0	0	0	0	0	0	0	0	0	0	0	0	0	0	0	0	0	0	0	0	0	0	0	0	0	0	0	0	0	0	0	0	0	0	0	0	0	0
D-(-)-Fructopyranose, pentakis(trimethylsilyl) ether (isomer 2)	0	0	0	0	0	0	0	0	0	0	0	0	0	0	0	0	0	0	0	0	0	0	0	0	0	0	0	0	0	0	0	0	0	0	0	0	0	0	0	0	0	0	0	0	0	0	0	0	0
Pyridine, 3-(2-piperidinyl)-	0	0	0	0	0	0	0	0	0	0	0	0	0	0	0	0	0	0	0	0	0	0	0	0	0	0	0	0	0	0	0	0	0	0	0	0	0	0	0	0	0	0	0	0	0	0	0	0	0
Sedoheptulose, o-methyloxime, hexakis-O-(trimethylsilyl)-	0	0	27.2442	0	0	0	0	0	0	0	0	0	0	0	0	0	0	0	0	0	0	0	0	0	0	0	0	0	0	0	0	0	0	0	0	26.9356	0	0	0	27.0644	0	0	0	0	0	27.1728	0	0	0
D-Fructose, 1,3,4,5,6-pentakis-O-(trimethylsilyl)-	0	0	0	0	0	0	0	0	0	0	0	0	0	0	0	0	0	0	0	0	0	0	0	0	0	0	0	0	0	0	0	0	0	0	0	0	0	0	0	0	0	0	0	0	0	0	0	0	0
D-Erythronic acid .gamma.-lactone, bis(trimethylsilyl) ether	0	21.6121	0	0	0	0	0	21.2358	0	0	0	0	0	0	0	0	0	0	20.9988	21.5664	21.4965	0	0	0	0	0	0	22.2532	0	21.6416	0	0	0	0	0	20.7698	0	0	0	21.981	22.0144	21.7024	0	0	0	0	21.4741	22.0726	0
Pyridine, 3-(1-methyl-2-pyrrolidinyl)-, (S)-	0	0	0	0	0	0	0	0	0	0	0	0	0	0	0	0	0	0	0	0	0	0	0	0	0	0	0	20.9574	0	0	0	0	0	0	0	0	0	0	0	0	0	0	0	0	0	0	0	0	0
Cyclohexasiloxane, dodecamethyl-	20.686	19.7871	19.5811	0	0	0	20.5941	0	0	0	0	0	0	0	0	0	0	0	0	0	0	0	0	0	0	0	0	0	0	0	0	0	0	0	0	20.8254	0	0	0	19.96	21.1116	20.8996	0	0	0	0	20.1197	20.1562	0
D-Fructose, 6-O-[2,3,4,6-tetrakis-O-(trimethylsilyl)-.alpha.-D-glucopyranosyl]-1,3,4,5-tetrakis-O-(trimethylsilyl)-	0	0	0	0	0	0	0	0	0	0	0	0	0	0	0	0	0	0	0	0	0	0	0	0	0	0	0	0	0	0	0	0	0	0	0	0	0	0	0	0	0	0	0	0	0	0	0	0	0
Xylonic acid, 2,3,5-tris-O-(trimethylsilyl)-, .gamma.-lactone, D-	0	0	19.879	0	0	0	0	0	0	0	0	0	0	19.5474	19.389	0	0	0	19.6904	19.3434	0	0	0	0	0	0	0	20.2364	0	0	0	0	0	19.7591	0	20.8592	0	0	0	19.9353	0	0	0	0	0	0	0	20.6877	0
L-(-)-Sorbose, pentakis(trimethylsilyl) ether, methyloxime (syn)	0	0	0	0	0	0	0	0	0	0	0	0	0	0	0	0	0	0	0	0	0	0	0	0	0	0	0	0	0	0	0	0	0	0	0	0	0	0	0	0	0	0	0	0	0	0	0	0	0
3-Methylene-1,4-bis(trimethylsilyloxy) butane	0	0	0	0	0	0	0	0	0	0	0	0	0	0	0	0	0	0	0	0	0	0	0	0	0	0	0	0	0	0	0	0	0	0	0	0	0	0	0	0	0	0	0	0	0	0	0	0	0
cis-15-Tetracosenoic acid, trimethylsilyl ester	0	0	0	0	0	0	0	0	0	0	0	0	0	0	0	0	0	0	0	0	0	0	0	0	0	0	0	0	0	0	0	0	0	0	0	0	0	0	0	0	0	0	0	0	0	0	0	0	0
3,6,9-Trioxa-2,10-disilaundecane, 2,2,10,10-tetramethyl-	0	0	0	0	0	0	0	0	0	0	0	0	0	0	0	0	0	0	0	0	0	0	0	0	0	0	0	0	0	0	0	0	0	0	0	0	0	0	0	0	0	0	0	0	0	0	0	0	0
L-Proline, 5-oxo-1-(trimethylsilyl)-, trimethylsilyl ester	2.46918	1.4187	1.28482	-23.3042	-23.3042	2.69036	-23.3042	-23.3042	-23.3042	-23.3042	-23.3042	1.92333	-23.3042	2.2839	-23.3042	-23.3042	-23.3042	2.38103	2.20442	2.12368	2.1016	1.39261	-23.3042	-23.3042	-23.3042	-23.3042	-23.3042	-23.3042	-23.3042	2.4626	-23.3042	-23.3042	-23.3042	1.47062	1.64046	-23.3042	-23.3042	-23.3042	-23.3042	-23.3042	2.2002	1.49675	-23.3042	-23.3042	-23.3042	-23.3042	-23.3042	-23.3042	-23.3042
Butanoic acid, 3-methyl-3-[(trimethylsilyl)oxy]-, trimethylsilyl ester	0	0	0	0	0	0	0	0	0	0	0	0	0	0	0	0	0	0	0	0	0	0	0	0	0	0	0	0	0	0	0	0	0	0	0	0	0	0	0	0	0	0	0	0	0	0	0	0	0
3-Ethoxyacrylonitrile	0	0	0	0	0	0	0	0	0	0	0	0	0	0	0	0	0	20.0828	0	20.8173	0	0	0	0	0	0	0	0	0	0	0	0	0	0	0	0	0	0	0	0	0	0	0	0	0	0	0	0	0
Phosphoric acid, bis(trimethylsilyl)monomethyl ester	19.2043	0	0	0	0	0	0	0	0	0	0	0	0	0	0	0	0	0	0	0	0	0	0	0	0	0	0	0	0	0	0	0	0	0	0	0	0	0	0	0	0	0	0	0	0	0	0	0	0
9-Octadecenoic acid (Z)-, methyl ester	19.965	20.3136	19.6557	0	0	0	0	0	0	0	0	0	0	0	0	0	0	0	0	0	0	0	0	0	0	0	0	0	0	0	0	0	0	0	0	0	0	0	0	0	0	0	0	0	0	0	0	0	0
.alpha.-Linolenic acid, trimethylsilyl ester	0	0	21.4784	0	0	0	0	0	0	0	0	0	0	0	0	0	0	0	0	0	0	0	0	0	0	0	0	0	0	0	0	0	0	0	0	0	0	0	0	0	0	0	0	0	0	0	0	0	0
Maltose, octakis(trimethylsilyl)-	0	19.172	0	0	0	0	0	0	0	0	0	0	0	0	21.2543	0	0	0	21.3074	0	0	0	0	0	0	0	0	21.4138	0	0	0	0	0	21.0958	0	0	0	0	0	0	0	0	0	0	0	0	0	0	0
l-Proline, trimethylsilyl ester	0	0	0	24.1415	24.0412	23.6048	23.5909	0	0	0	0	0	0	0	0	23.3775	23.5795	23.4095	0	0	0	0	0	0	0	0	0	0	0	0	0	0	0	0	0	24.3521	0	0	0	0	0	0	0	0	0	0	0	0	0
cis-13-Docosenoic acid, trimethylsilyl ester	21.8807	20.7902	19.1711	0	0	0	21.9103	19.1255	19.5519	0	0	0	19.5821	20.7045	19.8617	0	0	0	19.5472	21.1941	19.0963	0	0	0	0	0	0	21.8047	22.0356	21.9683	0	0	0	19.0558	21.2593	22.1112	0	0	0	18.9706	21.5152	21.769	0	0	0	21.9238	21.7065	19.2999	0
Allyl(methoxy)dimethylsilane	0	0	0	0	0	0	0	0	0	0	0	0	0	0	0	0	0	0	0	0	0	0	0	0	0	0	0	0	0	0	0	0	0	0	0	0	0	0	0	0	0	0	0	0	0	0	0	0	0
2-Methyl-2-tert-butyl-1,3-dithiane	0	0	0	0	0	0	0	0	0	0	0	0	0	0	0	0	0	0	0	0	0	0	0	0	0	0	0	0	0	0	0	0	0	0	0	0	0	0	0	0	0	0	0	0	0	0	0	0	0
Glucose oxime hexakis(trimethylsilyl)	0	0	0	0	0	0	0	0	20.9882	0	0	0	20.1301	20.7555	0	0	0	0	0	0	0	0	0	0	0	0	0	20.3819	20.8895	20.2956	0	0	0	20.0858	20.8863	20.6496	0	0	0	0	0	0	0	0	0	0	20.5069	0	0
trans-9-Octadecenoic acid, trimethylsilyl ester	23.4607	20.4374	22.095	0	0	0	22.6694	21.9656	20.5727	0	0	0	25.3761	20.1865	21.6388	0	0	0	20.9151	20.5147	22.4245	0	0	0	0	0	0	22.2533	23.3909	19.5262	0	0	0	0	0	19.7288	0	0	0	0	0	0	0	0	0	24.9787	0	0	0
9,12-Octadecadienoic acid (Z,Z)-, trimethylsilyl ester	23.2244	23.3547	23.271	0	0	0	23.04	23.1965	23.126	0	0	0	0	22.7911	21.8753	0	0	0	0	23.092	23.0581	0	0	0	0	0	0	0	0	0	0	0	0	0	0	0	0	0	0	0	0	0	0	0	0	0	0	0	0
3,3-Dimethyl-2-butanol, trimethylsilyl ether	0	0	0	0	0	0	0	0	0	0	0	0	0	0	0	0	0	0	0	0	0	0	0	0	0	0	0	0	0	0	0	0	0	0	0	0	0	0	0	0	0	0	0	0	0	0	0	0	0
9,12-Octadecadienoic acid, methyl ester, (E,E)-	0	0	0	0	0	0	0	0	0	0	0	0	0	0	0	0	0	0	0	0	0	0	0	0	0	0	0	0	0	0	0	0	0	0	0	0	0	0	0	0	0	0	0	0	0	0	0	0	0
Eicosanoic acid, trimethylsilyl ester	22.4586	22.2501	21.3476	0	0	0	21.7695	19.4481	19.4879	0	0	0	22.4341	21.7525	21.5337	0	0	0	19.4068	22.5392	18.8786	0	0	0	0	0	0	22.0375	21.2824	22.1364	0	0	0	22.2139	21.5771	20.0408	0	0	0	22.4355	22.1117	21.993	0	0	0	22.0329	19.6683	21.8985	0
Silane, [(2-ethylhexyl)oxy]trimethyl-	0	0	0	0	0	0	0	0	0	0	0	0	0	0	0	0	0	0	0	0	0	0	0	0	0	0	0	0	0	0	0	0	0	0	0	0	0	0	0	0	0	0	0	0	0	0	0	0	0
Bicyclo[4.3.0]nonane, 2-methylene-, cis-	0	0	0	0	0	0	0	0	0	0	0	0	0	0	0	0	0	0	0	0	0	0	0	0	0	0	0	0	0	0	0	0	0	0	0	0	0	0	0	0	0	0	0	0	0	0	0	0	0
11-Eicosenoic acid, trimethylsilyl ester	22.3644	0	21.6007	0	0	0	0	21.6985	0	0	0	0	0	0	0	0	0	0	0	0	0	0	0	0	0	0	0	0	0	0	0	0	0	0	0	0	0	0	0	0	0	0	0	0	0	25.1452	0	0	0
1H-Indene, 1-methylene-	0	0	0	0	0	0	0	0	0	0	0	0	0	0	0	0	0	0	0	0	0	0	0	0	0	0	0	0	0	0	0	0	20.7192	0	0	0	0	0	0	0	0	0	0	0	0	0	0	0	0
Trimethylsilyl 3,5-bis(trimethylsilyloxy)-3-methylvalerate	0	0	0	0	0	0	0	0	0	0	0	0	0	0	0	0	0	0	0	0	0	0	0	0	0	0	0	0	0	0	0	0	0	0	0	0	0	0	0	0	0	0	0	0	0	0	0	0	0
D-Ribonic acid, 2,3,5-tris-O-(trimethylsilyl)-, .gamma.-lactone	19.0244	19.3186	0	0	0	0	19.8865	19.63	19.8286	0	0	0	19.6268	0	0	0	0	0	0	0	19.5427	0	0	0	0	0	0	0	20.6397	19.6267	0	0	0	0	20.9349	0	0	0	0	0	20.0547	20.1809	0	0	0	20.1812	20.9911	0	0
.beta.-D-Galactofuranoside, ethyl 2,3,5,6-tetrakis-O-(trimethylsilyl)-	0	20.9965	0	0	0	0	0	0	0	0	0	0	0	0	0	0	0	0	0	0	0	0	0	0	0	0	0	0	0	0	0	0	0	0	0	0	0	0	0	0	0	0	0	0	0	0	0	0	0
Cyclohexane, 1-ethyl-2-propyl-	0	0	0	0	0	0	0	0	0	0	0	0	0	0	0	0	0	0	0	0	0	0	0	0	0	0	0	0	0	0	0	0	0	0	0	0	0	0	0	0	0	0	0	0	0	0	0	0	0
Hexanoic acid, 3-trimethylsilyloxy, trimethylsilyl ester	0	0	0	0	0	0	0	22.0051	22.1297	0	0	0	0	0	0	0	0	0	0	0	0	0	0	0	0	0	0	0	21.5715	22.103	0	0	0	0	22.0578	0	0	0	0	0	0	0	21.2416	0	0	0	0	22.6106	0
Cyclohexane, 1,1,3-trimethyl-	0	0	0	0	0	0	0	0	0	0	0	0	0	0	0	0	0	0	0	0	0	0	0	0	0	0	0	0	0	0	0	0	0	0	0	0	0	0	0	0	0	0	0	0	0	0	0	0	0
2-Oxovaleric acid, tert-butyldimethylsilyl ester	0	0	0	0	0	0	0	0	0	0	0	0	0	0	0	0	0	0	0	0	0	0	0	0	0	0	0	0	0	0	0	0	0	0	0	0	0	0	0	0	0	0	0	0	0	20.7017	0	0	0
(S)-(+)-1,2-Propanediol	0	23.5369	0	0	0	0	24.0882	23.7878	0	0	0	0	24.8079	23.9506	0	0	0	0	0	0	0	0	0	0	0	0	0	23.9276	24.0341	0	0	0	0	24.2161	0	0	0	0	0	0	24.2435	0	0	0	0	24.3052	0	0	0
N-Methyl-L-prolinol	0	0	0	0	0	0	0	0	0	0	0	0	0	0	0	0	0	0	0	0	0	0	0	0	0	0	0	0	0	0	0	0	0	0	0	0	0	0	0	0	0	0	0	0	0	0	0	0	0
Palatinose, heptakis(trimethylsilyl) ether, methyloxime	0	0	0	0	0	0	0	0	0	21.3119	0	0	0	0	0	0	21.0044	0	0	0	0	0	0	0	0	0	0	0	0	0	0	0	0	0	0	0	0	0	0	0	0	19.3796	0	0	0	0	0	0	0
Trimethyl(2,6 ditert.-butylphenoxy)silane	0	0	0	0	0	0	0	0	0	0	0	0	0	0	0	0	0	0	0	0	0	0	0	0	0	0	0	0	0	0	0	0	0	0	0	0	0	0	0	0	0	0	0	0	0	0	0	0	0
Propylene Glycol	0	0	0	0	0	0	0	0	0	0	0	0	0	0	0	0	0	0	0	0	0	0	0	0	0	0	0	25.0817	0	0	0	0	0	0	0	0	0	0	0	0	0	0	25.2136	0	0	0	0	0	0
Undecane, 5,7-dimethyl-	0	0	0	0	0	0	0	0	0	0	0	0	0	0	0	0	0	0	0	0	0	0	0	0	0	0	0	0	0	0	0	0	0	0	0	0	0	0	0	0	0	0	0	0	0	0	0	0	0
Nicotine, 1'-demethyl-, (.+/-.)-	0	0	0	20.6904	0	0	0	0	0	20.4126	20.3557	20.5302	0	0	0	20.3164	20.1243	0	0	0	0	20.2015	20.0988	0	0	0	0	0	0	0	0	0	0	0	0	0	0	0	0	0	0	0	0	0	0	0	0	0	0
Oleic acid, trimethylsilyl ester	0	0	0	0	0	0	0	0	0	0	0	0	0	0	0	0	0	0	0	0	0	0	0	0	0	0	0	0	0	0	0	0	0	0	0	0	0	0	0	0	0	0	0	0	0	0	0	0	0
Propanetriol, 2-methyl-, tris-O-(trimethylsilyl)-	0	0	0	0	0	0	0	0	0	0	0	0	0	0	0	0	0	0	0	0	0	0	0	0	0	0	0	0	0	0	0	0	0	0	0	0	0	0	0	0	0	0	0	0	0	0	0	0	0
Gluconic acid, .gamma.-lactone, 5-methoximine, tri(trimethylsilyl)-	0	0	0	0	0	0	0	0	0	0	0	0	0	0	0	0	0	0	0	0	0	0	0	0	0	0	0	0	0	0	0	0	0	0	0	0	0	0	0	0	0	0	0	0	0	0	0	0	0
2-Furancarboxylic acid, trimethylsilyl ester	0	0	0	0	0	0	0	0	19.574	0	0	0	0	0	0	0	0	0	0	0	0	0	0	0	0	0	0	0	0	0	0	0	0	0	0	0	0	0	0	0	0	0	0	0	0	0	0	0	0
Gluconic acid, 2-methoxime, tetra(trimethylsilyl)-, trimethylsilyl ester	22.73	22.375	0	0	0	0	0	22.5491	0	0	0	0	0	22.9111	0	0	0	0	22.8201	0	22.9149	0	0	0	0	0	0	23.1141	21.0553	22.6595	0	0	0	0	0	23.5658	0	0	0	0	23.2118	23.532	0	0	0	0	23.4098	0	0
d-Xylose, 2,3,4,5-tetrakis-O-(trimethylsilyl)-, O-methyloxime	0	0	0	0	0	0	0	0	0	0	0	0	0	0	0	0	0	0	0	0	0	0	0	0	0	0	0	0	0	0	0	0	0	0	0	0	0	0	0	0	0	0	0	0	0	0	0	0	0
Undecane, 3,7-dimethyl-	20.1819	0	20.5354	0	0	0	20.1801	20.2091	20.7464	0	0	0	0	0	0	0	0	0	0	20.4759	0	0	0	0	0	0	0	0	0	0	0	0	0	0	0	0	0	0	0	20.7629	0	0	0	0	0	0	0	0	0
DL-Arabinose, tetrakis(trimethylsilyl) ether, trimethylsilyloxime (isomer 2)	21.4195	21.9451	0	0	0	0	22.0383	0	0	0	0	0	0	0	0	0	0	0	0	0	0	0	0	0	0	0	0	22.5923	22.89	22.2519	0	0	0	0	20.4907	22.7405	0	0	0	22.5951	0	22.1649	0	0	0	0	21.6751	22.5512	0
Benzimidazo[2,1-a]isoquinoline	0	0	0	0	0	0	0	0	0	0	0	0	0	0	0	0	0	0	0	0	0	0	0	0	0	0	0	0	0	0	0	0	0	0	0	20.6769	0	0	0	0	0	0	0	0	0	0	0	0	0
Bisphenol C	0	0	0	0	0	0	0	19.2114	0	0	0	0	0	0	0	0	0	0	0	0	0	0	0	0	0	0	0	0	0	0	0	0	0	0	0	0	0	0	0	0	0	0	0	0	0	0	0	0	0
Octanoic acid, trimethylsilyl ester	0	0	0	0	0	0	0	0	0	0	0	0	0	0	0	0	0	0	0	0	0	0	0	0	0	0	0	0	0	0	0	0	0	0	0	0	0	0	0	0	0	0	0	0	0	0	0	0	0
2(3H)-Furanone, dihydro-3,4-bis[(trimethylsilyl)oxy]-, cis-	0	25.7812	0	0	0	0	25.7287	25.5809	0	0	0	0	25.952	25.3335	25.7875	0	0	0	25.5801	25.9604	26.0721	0	0	0	0	0	0	0	0	0	0	0	0	0	0	0	0	0	0	0	0	0	0	0	0	0	0	0	0
Methylamine, N-cyclopentylidene-	0	0	0	0	0	0	0	0	0	0	20.2698	20.1454	0	0	0	0	0	0	0	0	0	0	0	0	0	0	0	0	0	0	0	0	0	0	0	0	0	0	0	20.923	0	0	0	0	0	0	0	0	0
Cyclohexane, (1,2-dimethylbutyl)-	0	0	0	0	0	0	0	0	0	0	0	0	0	0	0	0	0	0	0	0	0	0	0	0	0	0	0	0	0	0	0	0	0	0	0	0	0	0	0	0	0	0	0	0	0	0	0	0	0
Arabinofuranose, 1,2,3,5-tetrakis-O-(trimethylsilyl)-	0	0	0	0	0	0	0	0	0	0	0	0	0	0	0	0	0	0	0	0	0	0	0	0	0	0	0	0	0	0	0	0	0	0	0	0	0	0	0	0	0	0	0	0	0	0	0	0	0
2-Methylpyrrolidine	0	0	0	0	0	0	0	0	0	0	0	0	0	0	0	0	0	0	0	0	0	0	0	0	0	0	0	0	0	0	0	0	0	0	0	0	0	0	0	0	0	0	0	0	0	0	0	0	0
Pentanoic acid, 2-oxo-, trimethylsilyl ester	0	0	0	0	0	0	0	0	0	0	0	0	0	0	0	0	0	0	0	0	0	0	0	0	0	0	0	0	0	0	0	0	0	0	0	0	0	0	0	0	0	0	0	0	0	0	0	0	0
Diethylamine, 2,2'-bis(trimethylsiloxy)-	0	0	0	0	0	0	0	0	0	0	0	0	0	0	0	0	0	0	0	0	0	0	0	0	0	0	0	0	0	0	0	0	0	0	0	0	0	0	0	0	0	0	0	0	0	0	0	0	0
3,9-Dioxa-2,10-disilaundecane, 2,2,10,10-tetramethyl-6-[(trimethylsilyl)oxy]-	0	0	0	0	0	0	0	0	0	0	0	0	0	0	0	0	0	0	0	0	0	0	0	0	0	0	0	0	0	0	0	0	0	0	0	0	0	0	0	0	0	0	0	0	0	0	0	0	0
cis-6-Octadecenoic acid, tert-butyldimethylsilyl ester	0	0	0	0	0	0	0	0	0	0	0	0	0	0	0	0	0	0	0	0	0	0	0	0	0	0	0	0	0	0	0	0	0	0	0	0	0	0	0	0	0	0	0	0	0	0	0	0	0
D-Glucose, 2,3,4,5,6-pentakis-O-(trimethylsilyl)-	0	19.9987	0	0	0	0	0	0	0	0	0	0	0	21.0364	0	0	0	0	0	0	0	0	0	0	0	0	0	0	0	0	0	0	0	0	0	0	0	0	0	0	0	0	0	0	0	0	0	0	0
D-(-)-Lyxose, tetrakis(trimethylsilyl) ether, methyloxime (syn)	0	21.223	0	0	0	0	0	0	0	0	0	0	0	21.0649	0	0	0	0	0	0	0	0	0	0	0	0	0	0	21.1343	0	0	0	0	0	0	0	0	0	0	0	0	0	0	0	0	0	19.8561	20.5418	0
D-Glucopyranose, 4-O-[2,3,4,6-tetrakis-O-(trimethylsilyl)-.beta.-D-galactopyranosyl]-1,2,3,6-tetrakis-O-(trimethylsilyl)-	0	0	0	0	0	0	0	0	0	0	0	0	0	0	0	0	0	0	0	0	0	0	0	0	0	0	0	0	0	0	0	0	0	0	0	0	0	0	0	0	0	0	0	0	0	0	0	0	0
1,5-Cyclodecadiene, (E,Z)-	0	0	0	0	0	0	0	0	0	0	0	0	0	0	0	0	0	0	0	0	0	0	0	0	0	0	0	0	0	0	0	0	0	0	0	0	0	0	0	0	0	0	0	0	0	0	0	0	0
9,12-Octadecadienoic acid, methyl ester	0	0	0	0	0	0	0	0	0	0	0	0	0	0	0	0	0	0	0	0	0	0	0	0	0	0	0	0	0	0	0	0	0	0	0	0	0	0	0	0	0	0	0	0	0	0	0	0	0
2-Pyrrolidinemethanol, 1-methyl-	0	0	0	0	0	0	0	0	0	0	0	0	0	0	0	0	0	0	0	0	0	0	0	0	0	0	0	0	0	0	0	0	0	0	0	0	0	0	0	0	0	0	0	0	0	0	0	0	0
Pyridine, 3-[1-(trimethylsilyl)-2-pyrrolidinyl]-, (S)-	0	0	0	0	0	0	0	0	0	0	0	0	0	0	0	0	0	0	0	0	0	0	0	0	0	0	0	0	0	0	0	0	0	0	0	0	0	0	0	0	0	0	0	0	0	0	0	0	0
D-Ribofuranose, 5-deoxy-5-(methylsulfinyl)-1,2,3-tris-O-(trimethylsilyl)-	0	0	0	0	0	0	0	0	0	0	0	0	0	0	0	0	0	0	0	0	0	0	0	0	0	0	0	0	0	0	0	0	0	0	0	0	0	0	0	0	0	0	0	0	0	0	0	0	0
2-Propyl-1-pentanol, trimethylsilyl ether	0	0	0	0	0	0	0	0	0	0	0	0	0	0	0	0	0	0	0	0	0	0	0	0	0	0	0	0	0	0	0	0	0	0	0	0	0	0	0	0	0	0	0	0	0	0	0	0	0
cis-4-Decenal	0	19.4856	0	0	0	0	0	0	0	0	0	0	0	0	0	0	0	0	0	0	0	0	0	0	0	0	0	0	0	0	0	0	0	0	0	0	0	0	0	0	0	0	0	0	0	0	0	0	0
Docosanoic acid, trimethylsilyl ester	19.663	17.659	18.9443	0	0	0	19.1431	19.3861	17.9829	0	0	0	17.728	17.5523	18.7955	0	0	0	17.5313	17.6956	19.4388	0	0	0	0	0	0	17.2183	19.132	19.949	0	0	0	17.5279	18.6848	19.2493	0	0	0	19.3218	19.7338	17.906	0	0	0	19.8527	17.5953	19.1572	0
Phenylamine, 3-(pyrrolidin-1-yl)-	26.1357	26.2284	26.7364	26.733	27.5707	26.9875	27.2348	26.3917	26.3992	27.4344	0	0	26.7767	26.467	26.8626	26.9233	26.615	0	26.6548	26.9297	26.9896	0	0	0	0	0	0	27.428	27.2589	26.7451	0	0	0	27.0752	27.1127	26.773	0	0	0	27.4196	27.1979	27.2068	0	0	0	26.9383	27.0168	26.7877	0
2,4,6-Tri-t-butylbenzenethiol	20.2305	21.3908	0	0	0	0	0	0	0	0	0	0	0	0	0	0	0	0	0	0	0	0	0	0	0	0	0	0	0	0	0	0	0	0	0	0	0	0	0	0	0	0	0	0	0	0	0	0	0
Urea, N,N'-bis(trimethylsilyl)-	0	18.1385	0	0	0	0	0	0	0	0	0	0	0	0	0	0	0	0	0	0	0	0	0	0	0	0	0	21.2793	0	0	0	0	0	0	0	0	0	0	0	0	0	0	0	0	0	0	0	0	0
Trisiloxane, 1,1,1,5,5,5-hexamethyl-3,3-bis[(trimethylsilyl)oxy]-	0	0	0	0	0	0	0	0	0	0	0	0	0	0	0	0	0	0	0	0	0	0	0	0	0	0	0	0	0	0	0	0	0	25.278	0	0	0	0	0	0	0	0	0	0	0	0	0	0	0
Nonane, 4,5-dimethyl-	0	0	0	0	0	0	0	0	0	0	0	0	0	0	0	0	0	0	0	0	0	0	0	0	0	0	0	0	0	0	0	0	0	0	0	0	0	0	0	0	0	0	0	0	0	0	0	0	0
Oxalic acid, butyl isohexyl ester	0	0	0	0	0	0	0	21.8723	0	0	0	0	0	0	0	0	0	0	0	0	0	0	0	0	0	0	0	0	0	0	0	0	0	0	0	0	0	0	0	0	0	0	0	0	0	0	0	0	0
Anabasine	0	0	0	0	0	0	0	0	0	0	0	0	0	0	0	0	0	0	0	0	0	0	0	0	0	0	0	0	0	0	0	0	0	0	0	0	0	0	0	0	0	0	0	0	0	0	0	0	0
2,2,4,7-Tetramethyl-3,6,9-trioxa-2-siladecane	0	0	0	0	0	0	0	0	0	0	0	0	0	0	0	0	0	0	0	0	0	0	0	0	0	0	0	0	0	0	0	0	0	0	0	0	0	0	0	0	0	0	0	0	0	0	0	0	0
D-(+)-Cellobiose, octakis(trimethylsilyl) ether (isomer 2)	0	0	0	22.9154	23.3731	23.1026	0	0	0	0	0	0	0	0	0	22.4335	22.7239	0	0	0	0	22.727	0	0	0	0	0	0	0	0	0	0	0	0	0	0	0	0	0	0	0	0	0	0	0	0	0	0	0
Pentenoic acid, 4-[(trimethylsilyl)oxy]-, trimethylsilyl ester	0	0	0	0	0	0	0	0	0	0	0	0	0	0	0	0	0	0	0	0	0	0	0	0	0	0	0	0	0	0	0	0	0	0	0	0	0	0	0	0	0	0	0	0	0	0	0	0	0
Octane, 5-ethyl-2-methyl-	0	0	0	20.0423	0	0	0	0	0	0	0	0	0	0	0	0	0	0	0	0	0	0	0	0	0	0	0	0	0	0	0	0	0	0	0	0	0	0	0	0	0	0	0	0	0	0	0	0	0
m-Aminophenylacetylene	0	0	0	0	0	0	0	0	0	0	0	0	0	0	0	0	0	0	0	0	0	0	0	0	0	0	0	0	0	0	0	0	0	0	0	0	0	0	0	0	0	0	0	0	0	0	0	0	0
cis-13-Eicosenoic acid, trimethylsilyl ester	0	0	0	0	0	0	0	0	0	0	0	0	0	0	0	0	0	0	0	0	0	0	0	0	0	0	0	0	0	0	0	0	0	0	0	0	0	0	0	0	0	0	0	0	0	0	0	0	0
D-Galactose, 2,3,4,5,6-pentakis-O-(trimethylsilyl)-	0	0	0	22.5061	22.3927	22.3501	0	0	0	0	0	0	0	0	0	21.9386	21.8939	21.974	0	0	0	21.9963	0	0	0	0	0	0	0	0	0	0	0	0	0	0	0	0	0	0	0	0	0	0	0	0	0	0	0
trans-13-Octadecenoic acid, trimethylsilyl ester	0	0	0	0	0	0	0	0	0	0	0	0	0	0	0	0	0	0	0	0	0	0	0	0	0	0	0	0	0	0	0	0	0	20.4373	19.7913	0	0	0	0	22.2464	20.2966	20.2066	0	0	0	0	22.7465	20.4553	0
Malonic acid, bis(2-trimethylsilylethyl ester	0	0	0	0	0	0	0	0	0	0	0	0	0	22.1376	0	0	0	0	0	0	0	0	0	0	0	0	0	0	0	0	0	0	0	0	0	0	0	0	0	0	0	0	0	0	0	0	0	0	0
3,8-Dioxa-2,9-disiladecane, 2,2,4,9,9-pentamethyl-5-[(trimethylsilyl)oxy]-	0	0	0	0	0	0	0	0	0	0	0	0	0	0	0	0	0	0	0	0	0	0	0	0	0	0	0	0	0	0	0	0	0	0	0	0	0	0	0	0	0	0	0	0	0	0	0	0	0
11,14,17-Eicosatrienoic acid, methyl ester	0	0	0	0	0	0	0	0	0	0	0	0	0	0	0	0	0	0	0	0	0	0	0	0	0	0	0	0	0	0	0	0	0	0	0	0	0	0	0	0	0	0	0	0	0	0	0	0	0
Silane, trimethyl[(1-methylpentyl)oxy]-	0	0	0	0	0	0	0	0	0	0	0	0	0	0	0	0	0	0	0	0	0	0	0	0	0	0	0	0	0	0	0	0	0	0	0	0	0	0	0	0	0	0	0	0	0	0	0	0	0
Glycerol, tris(trimethylsilyl) ether	0	0	0	0	0	0	0	0	0	26.0045	25.1703	25.8907	0	0	0	0	0	25.996	0	0	0	0	0	0	0	0	0	0	0	0	0	0	0	0	0	0	0	0	0	0	0	0	0	0	0	0	0	0	0
2-(4-Methoxyphenyl)-2-(4-trimethoxysilyloxy)propane	0	0	0	23.3528	23.3369	23.5051	0	0	0	23.0615	22.8883	22.8704	0	0	0	23.678	23.3791	23.3509	0	0	0	23.166	23.231	0	0	0	0	0	0	0	0	0	0	0	0	0	0	0	0	0	0	0	0	0	0	0	0	0	0
D-(+)-Talose, pentakis(trimethylsilyl) ether, methyloxime (anti)	0	0	0	24.9005	25.4773	25.6231	0	0	0	24.2061	0	23.757	0	0	0	25.567	25.4016	25.3403	0	0	0	25.483	25.4257	0	0	0	0	0	0	0	0	0	0	0	0	0	0	0	0	0	0	0	0	0	0	0	0	0	0
Glycine, N,N-bis(trimethylsilyl)-, trimethylsilyl ester	0	0	0	21.783	22.1502	21.4364	0	0	0	21.4693	22.0063	22.3739	20.8155	0	0	21.9055	22.0437	21.9556	0	0	0	21.3184	21.8769	0	0	0	0	0	0	0	0	0	0	0	0	0	0	0	0	0	0	0	0	0	0	0	0	0	0
n-Butylamine, N,N-bis(trimethylsilyl)	0	0	0	0	0	0	0	0	0	0	21.3136	22.7302	0	0	0	22.4916	21.4898	20.5064	0	0	0	21.3041	21.6759	0	0	0	0	0	0	0	0	0	0	0	0	0	0	0	0	0	0	0	0	0	0	0	0	0	0
Azulene	0	0	0	0	0	0	0	0	0	0	0	0	0	0	0	0	0	0	0	0	0	0	0	0	0	0	0	0	0	0	0	0	0	0	0	0	0	0	0	0	0	0	0	0	0	0	0	0	0
9-Octadecyne	0	0	0	0	0	0	0	0	0	0	0	0	0	0	0	0	0	0	0	0	0	0	0	0	0	0	0	0	0	0	0	0	0	0	0	0	0	0	0	0	0	0	0	0	0	0	0	0	0
Dodecanedioic acid, bis(trimethylsilyl) ester	0	0	0	0	0	0	0	0	0	0	0	0	0	0	0	0	0	0	0	0	0	0	0	0	0	0	0	0	0	0	0	0	0	0	0	0	0	0	0	0	0	0	0	0	0	0	0	0	0
d-Galactose, 2,3,4,5,6-pentakis-O-(trimethylsilyl)-, o-methyloxyme, (1Z)-	0	0	0	0	0	0	0	0	0	0	0	0	0	0	0	0	0	0	0	0	0	0	0	0	0	0	0	0	0	0	0	0	0	0	0	0	0	0	0	0	0	0	0	0	0	0	0	0	0
L-Asparagine, N2-trimethylsilyl-, trimethylsilyl ester	0	0	0	0	0	0	0	0	0	0	0	0	0	0	0	0	0	0	0	0	0	0	0	0	0	0	0	0	0	0	0	0	0	0	0	0	0	0	0	0	0	0	0	0	0	0	0	0	0
1,2,3,4-Tetrahydro-1-methyl-4-oxoquinazoline	0	0	0	0	0	0	0	0	0	0	0	0	0	0	0	0	0	0	0	0	0	0	0	0	0	0	0	0	0	0	0	0	0	0	0	0	0	0	0	0	0	0	0	0	0	0	0	0	0
Sucrose, octakis(trimethylsilyl) ether	0	0	0	0	0	0	0	0	0	0	0	0	0	0	0	0	0	0	0	0	0	0	0	0	0	0	0	0	0	0	0	0	0	0	0	0	0	0	0	0	0	0	0	0	0	0	0	0	0
L-Sorbose, pentakis(trimethylsilyl) ether, trimethylsilyloxime (isomer 1)	0	0	0	0	0	0	0	0	0	0	0	0	0	0	0	0	0	0	0	0	0	0	0	0	0	0	0	0	0	0	0	0	0	0	0	0	0	0	0	0	0	0	0	0	0	0	0	0	0
Trimethylsilyl 3-methoxy-4-(trimethylsilyloxy)cinnamate	0	0	0	0	0	0	0	0	0	0	0	0	0	0	0	0	0	0	0	0	0	0	0	0	0	0	0	0	0	0	0	0	0	0	0	0	0	0	0	0	0	0	0	0	0	0	0	0	0
Mannose, 2,3,4,5,6-pentakis-O-(trimethylsilyl)-, D-	0	0	0	0	0	0	0	0	0	0	0	0	0	0	0	0	0	0	0	0	0	0	0	0	0	0	0	0	0	0	0	0	0	0	0	0	0	0	0	0	0	0	0	0	0	0	0	0	0
1-Isobutylsulfanylmethyl-2,8,9-trioxa-5-aza-1-sila-bicyclo[3.3.3]undecane	0	0	0	0	0	0	0	0	0	0	0	0	0	0	0	0	0	0	0	0	0	0	0	0	0	0	0	0	0	0	0	0	0	0	0	0	0	0	0	0	0	0	0	0	0	0	0	0	0
2-Isopropyl-4-ethyl-5-methylthiazole	0	0	0	0	0	0	0	0	0	0	0	0	0	0	0	0	0	0	0	0	0	0	18.4057	0	0	0	0	0	0	0	0	0	0	0	0	0	0	0	0	0	0	0	0	0	0	0	0	0	0
Benzoic acid, 5-methoxy-2-[(trimethylsilyl)oxy]-, trimethylsilyl ester	0	0	0	0	0	0	0	0	0	0	0	0	0	0	0	0	0	0	0	0	0	0	0	0	0	0	0	0	0	0	0	0	0	0	0	0	0	0	0	0	0	0	0	0	0	0	0	0	0
.beta.-Gentiobiose, octakis(trimethylsilyl) ether	0	0	0	0	0	0	0	0	0	0	0	0	0	0	0	0	0	0	0	0	0	0	0	0	0	0	0	0	0	0	0	0	0	0	0	0	0	0	0	0	0	0	0	0	0	0	0	0	0
D-Glucuronic acid, 2,3,4,5-tetrakis-O-(trimethylsilyl)-, trimethylsilyl ester	0	0	0	0	0	25.5879	0	0	0	0	0	0	0	0	0	0	0	0	0	0	0	0	0	0	0	0	0	0	0	0	0	0	0	0	0	0	0	0	0	0	0	0	0	0	0	0	0	0	0
3-Octadecene, (E)-	0	0	0	0	0	19.836	0	0	0	0	0	0	0	0	0	0	0	0	0	0	0	0	0	0	0	0	0	0	0	0	0	0	0	0	0	0	0	0	0	0	0	0	0	0	0	0	0	0	0
(3-Hydroxy-4-methoxyphenyl)ethylene glycol tris(trimethylsilyl) ether	0	0	0	0	0	19.0096	0	0	0	0	0	0	0	0	0	19.3099	0	0	0	0	0	0	0	0	0	0	0	0	0	0	0	0	0	0	0	0	0	0	0	0	0	0	0	0	0	0	0	0	0
Undecane, 2,8-dimethyl-	0	0	0	0	0	18.8405	0	0	0	0	0	0	0	0	0	0	0	0	0	0	0	0	0	0	0	0	0	0	0	0	0	0	0	0	0	0	0	0	0	0	0	0	0	0	0	0	0	0	0
Sulfurous acid, octyl 2-propyl ester	0	0	0	0	0	0	0	0	0	0	0	0	0	0	0	0	0	0	0	0	0	0	0	0	0	0	0	0	0	0	0	0	0	0	0	0	0	0	0	0	0	0	0	0	0	0	0	0	0
cis, 6-Octadecenoic acid, trimethylsilyl ester	0	0	0	0	0	0	0	0	0	0	0	0	0	0	0	0	0	0	0	0	0	0	0	0	0	0	0	0	0	0	0	0	0	0	0	0	0	0	0	0	0	0	0	0	0	0	0	0	0
6,7-Dihydroxy-1-oxotetrahydronaphthalene, bis(O_trimethylsilyl)-	0	0	0	0	0	0	0	0	0	0	0	0	0	0	0	0	0	0	0	0	0	0	0	0	0	0	0	0	0	0	0	0	0	0	0	0	0	0	0	0	0	0	0	0	0	0	0	0	0
Butanoic acid, 3,4-bis[(trimethylsilyl)oxy]-, trimethylsilyl ester	0	0	0	0	0	0	0	0	0	0	0	0	0	0	0	0	0	0	0	0	0	0	0	0	0	0	0	0	0	0	0	0	0	0	0	0	0	0	0	0	0	0	0	0	0	0	0	0	0
Galactitol, 1,2,3,4,5,6-hexakis-O-(trimethylsilyl)-	0	0	0	0	0	0	0	0	0	0	0	0	0	0	0	0	0	0	0	0	0	0	0	0	0	0	0	0	0	0	0	0	0	0	0	0	0	0	0	0	0	0	0	0	0	0	0	0	0
L-Valine, N-(trimethylsilyl)-, trimethylsilyl ester	0	0	0	0	0	0	0	0	0	0	0	0	0	0	0	0	0	0	0	0	0	0	0	0	0	0	0	0	0	0	0	0	0	0	0	0	0	0	0	0	0	0	0	0	0	0	0	0	0
Gulonic acid, 2,3,5,6-tetrakis-O-(trimethylsilyl)-, lactone	0	0	0	0	0	0	0	0	0	0	0	0	0	0	0	0	0	0	0	0	0	0	0	0	0	0	0	0	0	0	0	0	0	0	0	0	0	0	0	0	0	0	0	0	0	0	0	0	0
Tricyclo[4.2.1.1(2,5)]decane	0	0	0	0	0	0	0	0	0	0	0	0	0	0	0	0	0	0	0	0	0	0	0	0	0	0	0	0	0	0	0	0	0	0	0	0	0	0	0	0	0	0	0	0	0	0	0	0	0
Pentitol, 1-desoxytetrakis-O-(trimethylsilyl)-	20.7473	0	0	0	0	0	0	0	0	0	0	0	0	0	0	0	0	0	0	0	0	0	0	0	0	0	0	0	0	0	0	0	0	0	0	0	0	0	0	0	0	0	0	0	0	0	0	0	0
Cycloheptasiloxane, tetradecamethyl-	19.058	0	0	0	0	0	0	0	0	0	0	0	0	0	0	0	0	0	0	0	0	0	0	0	0	0	0	0	0	0	0	0	0	0	0	0	0	0	0	0	0	0	0	0	0	0	0	0	0
5,6-Epoxy-6-methyl-2-heptanone	0	0	0	0	0	0	22.6161	0	0	0	0	0	0	0	0	0	0	0	0	0	0	0	0	0	0	0	0	0	21.1506	0	0	0	0	0	0	0	0	0	0	0	0	0	0	0	0	0	0	0	0
Arabino-Hexos-2-ulose, 3,4,5,6-tetrakis-O-(trimethylsilyl)-, bis(dimethyl acetal)	0	0	22.9197	0	0	0	23.5444	0	23.6526	0	0	0	23.1538	0	22.6962	0	0	0	0	0	0	0	0	0	0	0	0	0	0	0	0	0	0	0	0	0	0	0	0	0	0	0	0	0	0	0	0	0	0
.alpha.-D-Mannopyranose, 1,2,3,4,6-pentakis-O-(trimethylsilyl)-	0	0	0	0	0	0	19.8038	0	0	0	0	0	0	0	0	0	0	0	0	0	0	0	0	0	0	0	0	0	21.1931	0	0	0	0	0	0	0	0	0	0	0	0	0	0	0	0	22.7434	0	0	0
4,9-Decadien-2-amine, N-butyl-	0	0	0	0	0	0	18.8081	0	0	0	0	0	0	0	0	0	0	0	0	0	0	0	0	0	0	0	0	0	0	0	0	0	0	0	0	0	0	0	0	0	0	0	0	0	0	20.8238	0	0	0
Butanal, 2,3,4-tris[(trimethylsilyl)oxy]-3-[[(trimethylsilyl)oxy]methyl]-, O-methyloxime, (S)-	0	0	0	0	0	0	21.6137	0	0	0	0	0	0	0	0	0	0	0	0	0	0	0	0	0	0	0	0	0	0	0	0	0	0	0	0	0	0	0	0	0	0	0	0	0	0	0	0	0	0
2-Butanol	0	0	0	0	0	0	23.9324	0	0	0	0	0	0	0	0	0	0	0	0	0	0	0	0	0	0	0	0	0	23.4135	0	0	0	0	0	23.7191	0	0	0	0	0	0	0	0	0	0	0	23.7329	0	0
Oxalic acid, allyl tetradecyl ester	0	0	0	0	0	0	0	0	0	0	0	0	0	0	0	21.6345	0	0	0	0	0	21.4993	0	0	0	0	0	0	0	0	0	0	0	0	0	0	0	0	0	0	0	0	0	0	0	0	0	0	0
1-Piperidinecarboxaldehyde	0	0	0	0	0	0	0	0	0	0	0	0	0	0	0	0	0	0	0	0	0	0	0	0	0	0	0	0	0	0	0	0	0	0	0	0	0	0	0	0	0	0	0	0	0	19.7067	0	0	0
Hexanoic acid, 2-[(trimethylsilyl)oxy]-, trimethylsilyl ester	0	0	17.8805	0	0	0	0	0	0	0	0	0	19.402	0	0	0	0	0	0	0	0	0	0	0	0	0	0	0	0	0	0	0	0	0	18.4184	0	0	0	0	0	0	0	0	0	0	0	0	0	0
Sorbopyranose, 1,2,3,4,5-pentakis-O-(trimethylsilyl)-, L-	0	0	0	0	0	0	0	0	0	0	0	0	0	0	0	0	0	0	0	0	0	0	0	0	0	0	0	0	0	0	0	0	0	0	0	0	0	0	0	0	0	0	0	0	0	0	0	0	0
1,2-Butanediol, bis(trimethylsilyl)-	0	0	0	0	0	0	0	0	0	0	0	0	0	0	0	0	0	0	0	0	0	0	0	0	0	0	0	0	0	0	0	0	0	0	0	0	0	0	0	0	0	0	0	0	0	0	0	0	0
Leucine	0	0	0	0	0	0	0	0	0	0	0	0	0	0	0	0	0	0	0	0	0	0	0	0	0	0	0	0	0	0	0	0	0	0	0	0	0	0	0	0	0	0	0	0	0	0	0	0	0
D-(+)-Galactopyranose, pentakis(trimethylsilyl) ether (isomer 2)	0	0	0	0	0	0	0	0	0	0	0	0	0	0	0	0	0	0	0	0	0	0	0	0	0	0	0	0	0	0	0	0	0	0	0	0	0	0	0	0	0	0	0	0	0	0	0	0	0
Massoilactone	0	0	0	0	0	0	0	0	0	0	0	0	0	0	0	0	0	0	0	0	0	0	0	0	0	0	0	0	0	0	0	0	0	0	0	0	0	0	0	0	0	0	0	0	0	0	0	0	0
Linolenic acid, trimethylsilyl ester	0	0	0	0	0	0	0	0	0	0	0	0	0	0	0	0	0	0	0	0	0	0	0	0	0	0	0	0	0	0	0	0	0	0	0	0	0	0	0	0	0	0	0	0	0	0	0	0	0
Lactulose, octakis(trimethylsilyl) ether (isomer 1)	0	0	0	0	0	0	0	0	0	0	0	0	0	0	0	0	0	0	0	0	0	0	0	0	0	0	0	0	0	0	0	0	0	0	0	0	0	0	0	0	0	0	0	0	0	0	0	0	0
D-Glucitol, 6-deoxy-1,2,3,4,5-pentakis-O-(trimethylsilyl)-	0	0	0	0	22.1706	0	0	0	0	0	0	0	0	0	0	0	0	0	0	0	0	0	0	0	0	0	0	0	0	0	0	0	0	0	0	0	0	0	0	0	0	0	0	0	0	0	0	0	0
2-Amino-4,6-dihydroxypyrimidine, N-trimethylsilyl-, bis(trimethylsilyl) ether	0	0	0	0	0	0	0	0	0	0	0	0	0	0	0	0	0	0	0	0	0	0	0	0	0	0	0	0	0	0	0	0	0	0	0	0	0	0	0	0	0	0	0	0	0	0	0	0	0
Decanedioic acid, bis(tert-butyldimethylsilyl) ester	0	0	0	0	0	0	0	0	19.8405	0	0	0	19.9492	0	0	0	0	0	0	0	0	0	0	0	0	0	0	0	20.9295	22.0782	0	0	0	20.6734	0	20.7697	0	0	0	20.2012	0	20.6109	0	0	0	20.0288	0	20.6043	0
Pyrrolidine-2-carboxamide, N-heptyl-N-methyl-	0	0	0	0	0	0	0	0	0	0	0	0	0	0	0	0	0	0	0	0	0	0	0	0	0	0	0	0	0	0	0	0	0	0	0	0	0	0	0	0	0	0	0	0	0	0	0	0	0
D-(-)-Erythrose, tris(trimethylsilyl) ether, trimethylsilyloxime (isomer 1)	0	0	0	0	0	0	0	0	0	0	0	0	0	0	0	0	0	0	0	0	0	0	0	0	0	0	0	0	0	0	0	0	0	0	0	0	0	0	0	0	0	0	0	0	0	0	0	0	0
1,E-11,Z-13-Octadecatriene	0	0	0	0	0	0	0	0	0	0	0	0	0	0	0	0	0	0	0	0	0	0	0	0	0	0	0	0	0	0	0	0	0	0	0	0	0	0	0	0	0	0	0	0	0	0	0	0	0
Benzeneacetic acid, 3-[(trimethylsilyl)oxy]-, trimethylsilyl ester	0	0	0	0	0	0	0	0	0	0	0	0	0	0	0	0	0	0	0	0	0	0	0	0	0	0	0	0	0	0	0	0	0	0	0	0	0	0	0	0	0	0	0	0	0	0	0	0	0
2-.alpha.-Mannobiose, octakis(trimethylsilyl) ether (isomer 2)	0	0	0	0	0	0	0	0	0	0	0	0	0	0	0	0	0	0	0	0	0	0	0	0	0	0	0	0	0	0	0	0	0	0	0	0	0	0	0	0	0	0	0	0	0	0	0	0	0
2-Propanone, 1-methoxy-	0	0	0	0	0	0	0	0	0	0	0	0	0	0	0	0	0	0	0	0	0	0	0	0	0	0	0	0	0	0	0	0	0	0	0	0	0	0	0	0	0	0	0	0	0	0	0	0	0
Silanamine, 1,1,1-trimethyl-N,N-bis[2-[(trimethylsilyl)oxy]ethyl]-	0	0	20.4745	0	0	0	0	0	0	0	0	0	0	0	20.1215	0	0	0	0	0	0	0	0	0	0	0	0	0	0	0	0	0	0	0	0	0	0	0	0	0	0	0	0	0	0	0	0	0	0
Hydrocinnamic acid, 3,4-bis(trimethylsiloxy)-, trimethylsilyl ester	0	0	0	0	0	0	0	0	0	0	0	0	0	0	0	0	0	0	0	0	0	0	0	0	0	0	0	0	0	0	0	0	0	0	0	0	0	0	0	0	0	0	0	0	0	0	0	0	0
2-Isopropyl-3-ketobutyrate, bis(O-trimethylsilyl)-	0	0	0	0	0	0	0	0	0	0	0	0	0	0	0	0	0	0	0	0	0	0	0	0	0	0	0	0	0	0	0	0	0	0	0	0	0	0	0	0	0	0	0	0	0	0	0	0	0
D-Ribose, 2,3,4,5-tetrakis-O-(trimethylsilyl)-	0	0	0	0	0	0	0	0	0	0	22.686	0	0	0	0	0	0	0	0	0	0	0	0	0	0	0	0	0	0	0	0	0	0	0	0	0	0	0	0	0	0	0	0	0	0	0	0	0	0
Maltitol, nonakis(trimethylsilyl) ether	0	0	0	0	0	0	0	0	0	0	0	0	0	0	0	0	0	0	0	0	0	0	0	0	0	0	0	0	0	0	0	0	0	0	0	0	0	0	0	0	0	0	0	0	0	0	0	0	0
Decane, 2,9-dimethyl-	0	0	0	0	0	0	0	0	0	0	0	0	0	0	0	0	0	0	0	0	0	0	0	0	0	0	0	0	0	0	0	0	0	0	0	0	0	0	0	0	0	0	0	0	0	0	0	0	0
2-Hexyl-1-octanol	0	0	0	0	0	0	0	0	0	0	0	0	0	0	0	0	0	0	0	0	0	0	0	0	0	0	0	0	0	0	0	0	0	0	0	0	0	0	0	0	0	0	0	0	0	0	0	0	0
Maltose, octakis(trimethylsilyl) ether (isomer 1)	0	0	0	0	0	0	0	0	0	0	0	21.0581	0	0	0	0	0	0	0	0	0	0	0	0	0	0	0	0	0	0	0	0	0	0	0	0	0	0	0	0	0	0	0	0	0	0	0	0	0
Niacinamide, N-trimethylsilyl-	0	0	0	0	0	0	0	0	0	0	0	0	0	0	0	0	0	0	0	0	0	0	0	0	0	0	0	0	0	0	0	0	0	0	0	18.942	0	0	0	0	0	0	0	0	0	0	0	0	0
d-Proline, N-ethoxycarbonyl-, hexadecyl ester	0	0	0	0	0	0	0	0	0	0	0	0	0	0	0	0	0	0	0	0	0	0	0	0	0	0	0	0	0	0	0	0	0	0	0	0	0	0	0	0	0	0	0	0	0	0	0	0	0
4-(Pyrrolidin-2-ylcarbonyl)morpholine	0	0	0	0	0	0	0	0	0	0	0	0	0	0	0	0	0	0	0	0	0	0	0	0	0	0	0	0	0	0	0	0	0	0	0	0	0	0	0	0	0	0	0	0	0	0	0	0	0
L-Leucine, ethyl ester	0	0	0	0	0	0	0	0	0	0	0	0	0	0	0	0	0	0	0	0	0	0	0	0	0	0	0	0	0	0	0	0	0	0	0	0	0	0	0	0	0	0	0	0	0	0	0	0	0
Threitol, 1,2,3,4-tetrakis-O-(trimethylsilyl)-, D-	0	0	0	0	0	0	0	0	0	0	0	0	0	0	0	0	0	0	0	0	0	0	0	0	0	0	0	0	0	0	0	0	0	0	0	0	0	0	0	0	0	0	0	0	0	0	0	0	0
Butanoic acid, 3-methyl-2-[(trimethylsilyl)oxy]-, trimethylsilyl ester	0	0	0	0	0	0	0	0	0	0	0	0	0	0	0	0	0	0	0	0	0	0	0	0	0	0	0	0	0	0	0	0	0	0	0	0	0	0	0	0	0	0	0	0	0	0	0	0	0
Alanine, phenyl-, trimethylsilyl ester, dl-	0	0	0	0	0	0	0	0	0	0	0	0	0	0	0	0	0	0	0	0	0	0	0	0	0	0	0	0	0	0	0	0	0	0	0	0	0	0	0	0	0	0	0	0	0	0	0	0	0
Octadecane	0	0	0	0	0	0	0	0	0	0	0	0	0	0	0	0	0	0	0	0	0	0	0	0	0	0	0	0	0	0	0	0	0	0	0	0	0	0	0	19.8209	0	0	0	0	0	0	0	0	0
Boronic acid, ethyl-	0	0	0	0	0	0	0	0	0	0	0	0	0	0	0	0	0	0	0	0	0	0	0	0	0	0	0	0	0	0	0	0	0	0	0	0	0	0	0	0	0	0	0	0	0	0	0	0	0
Heptane, 2,5,5-trimethyl-	0	0	0	0	0	0	0	0	0	0	0	0	0	0	0	0	0	0	0	0	0	0	0	0	0	0	0	0	0	0	0	0	0	0	0	0	0	0	0	0	0	0	0	0	0	0	0	0	0
1,2-Bis(trimethylsiloxy)ethane	0	0	0	0	0	0	0	0	0	0	0	0	0	23.1967	23.4056	0	0	0	23.1142	0	23.3377	0	0	0	0	0	0	23.4237	0	0	0	0	0	20.7796	0	0	0	0	0	0	21.2411	0	0	0	0	0	0	0	0
5-Methyluridine, tris(trimethylsilyl) deriv.	0	0	0	0	0	0	0	0	0	0	0	0	0	0	0	0	0	0	0	0	0	0	0	0	0	0	0	0	0	0	0	0	0	0	0	0	0	0	0	0	0	0	0	0	0	0	0	0	0
Uridine, 2',3',5'-tris-O-(trimethylsilyl)-	0	0	0	0	0	0	0	0	0	0	0	0	0	0	0	0	0	0	0	0	0	0	0	0	0	0	0	0	0	0	0	0	0	0	0	0	0	0	0	0	0	0	0	0	0	0	0	0	0
.alpha.-D-Glucopyranuronic acid, 1,2,3,4-tetrakis-O-(trimethylsilyl)-, trimethylsilyl ester	0	0	0	0	0	0	0	0	0	0	0	0	0	0	0	0	0	0	0	0	0	0	0	0	0	0	0	0	0	0	0	0	0	0	0	0	0	0	0	0	0	0	0	0	0	0	0	0	0
L-(-)-Sorbose, pentakis(trimethylsilyl) ether	0	0	0	0	0	0	0	0	0	0	0	0	0	0	0	0	0	0	0	0	0	0	0	0	0	0	0	0	0	0	0	0	0	0	0	0	0	0	0	0	0	0	0	0	0	0	0	0	0
Trimethylsilyl 2,4-dimethyl-3-trimethylsilyloxypentanoate	0	0	0	0	0	0	0	0	0	0	0	0	0	0	0	0	0	0	0	0	0	0	0	0	0	0	0	0	0	0	0	0	0	0	0	0	0	0	0	0	0	0	0	0	0	0	0	0	0
3-Methyl-2-ketobutyric acid tbdms	0	0	0	0	0	0	0	0	0	0	0	0	0	0	0	0	0	0	0	0	0	0	0	0	0	0	0	0	0	0	0	0	0	0	0	0	0	0	0	0	0	0	0	0	0	0	0	0	0
Isopropyl Alcohol	0	0	0	0	0	0	0	0	0	0	0	0	0	0	0	0	0	0	0	0	0	0	0	0	0	0	0	0	0	0	0	0	0	0	0	0	0	0	0	0	0	0	0	0	0	0	0	0	0
Tricyclo[4.3.1.0(2,5)]decane	0	0	0	0	0	0	0	0	0	0	0	0	0	0	0	0	0	0	0	0	0	0	0	0	0	0	0	0	0	0	0	0	0	0	0	0	0	0	0	0	0	0	0	0	0	0	0	0	0
3-Trimethylsilyloxy-6-methylpyridine	0	0	0	0	0	0	0	0	0	0	0	0	0	0	0	0	0	0	0	0	0	0	0	0	0	0	0	0	0	0	0	0	0	0	0	0	0	0	0	0	0	0	0	0	0	0	18.0927	0	0
Benzophenone	0	0	0	0	0	0	0	0	0	0	0	0	0	0	0	0	0	0	0	0	0	0	0	0	0	0	0	0	0	0	0	0	0	0	0	0	0	0	0	0	0	0	0	0	0	0	0	0	0
Propanedioic acid, bis[(trimethylsilyl)oxy]-, bis(trimethylsilyl) ester	0	0	0	0	0	0	0	20.4344	0	0	0	0	0	0	0	0	0	0	0	0	0	0	0	0	0	0	0	0	0	0	0	0	0	0	0	0	0	0	0	0	0	0	0	0	0	0	0	0	0
1,2-Bis(trimethylsiloxy)cyclohexene	0	0	0	0	0	0	0	0	0	0	0	0	0	0	0	0	0	0	0	0	0	0	0	0	0	0	0	0	0	0	0	0	0	0	0	0	0	0	0	0	0	0	0	0	0	0	0	0	0
3,6-Dioxa-2,4,5,7-tetrasilaoctane, 2,2,4,4,5,5,7,7-octamethyl-	0	0	0	0	0	0	0	0	0	0	0	0	0	20.6606	0	0	0	0	21.3227	0	0	0	0	0	0	0	0	0	0	20.6335	0	0	0	0	20.5618	20.899	0	0	0	0	0	20.0866	0	0	0	0	20.3188	0	0
D-Leucine	0	0	0	0	0	0	0	0	0	0	0	0	0	0	0	0	0	0	0	0	0	0	0	0	0	0	0	0	0	0	0	0	0	0	0	0	0	0	0	0	0	0	0	0	0	0	0	0	0
Undecane, 4-methyl-	0	0	0	0	0	0	0	0	0	0	0	0	0	0	0	0	0	0	0	0	0	0	0	0	0	0	0	0	0	0	0	0	0	0	0	0	0	0	0	0	0	0	0	0	0	0	0	0	0
2,6-Dimethyldecane	0	0	0	0	0	0	0	0	0	0	0	0	0	0	0	0	0	0	0	0	0	0	0	0	0	0	0	0	0	0	0	0	0	0	0	0	0	0	0	0	0	0	0	0	0	0	0	0	0
.alpha.-D-(-)-Tagatopyranose, pentakis(trimethylsilyl) ether	0	0	0	0	0	0	0	0	0	0	0	0	0	0	20.3933	0	0	0	0	0	0	0	0	0	0	0	0	0	0	0	0	0	0	0	0	0	0	0	0	0	0	0	0	0	0	0	0	0	0
[1,2,4]Oxadiazole, 5-(4-tert-butylphenoxymethyl)-3-(thiophen-2-yl)-	0	0	0	0	0	0	0	0	0	0	0	0	0	0	0	0	0	0	0	0	0	0	0	0	0	0	0	0	0	0	0	0	0	0	0	0	0	0	0	0	0	0	0	0	0	0	0	0	0
cis-5,8,11-Eicosatrienoic acid, trimethylsilyl ester	0	0	0	0	0	0	0	0	0	0	0	0	0	0	0	0	0	0	0	0	0	0	0	0	0	0	0	0	0	0	0	0	0	0	0	0	0	0	0	0	0	0	0	0	0	0	0	0	0
Methylphenidate	0	0	0	0	0	0	0	0	0	0	0	0	0	0	0	0	0	0	0	0	0	0	0	0	0	0	0	0	0	0	0	0	0	0	0	0	0	0	0	0	0	0	0	0	0	0	0	0	0
Uridine, tetra(trimethylsilyl)-	0	0	0	0	0	0	0	0	0	0	0	0	0	0	0	0	0	0	0	0	0	0	0	0	0	0	0	0	0	0	0	0	0	0	0	0	0	0	0	0	0	0	0	0	0	0	0	0	0
Bicyclo[3.1.1]heptane, 6,6-dimethyl-3-methylene-	0	0	0	0	0	0	0	0	0	0	0	0	0	0	0	0	0	0	0	0	0	0	0	0	0	0	0	0	0	0	0	0	0	0	0	0	0	0	0	0	0	0	0	0	0	0	0	0	0
N,O-Bis(dimethyl-t-butylsilyl)-l-isoleucine	0	0	0	0	0	0	0	0	0	0	0	0	0	0	0	0	0	0	0	0	0	0	0	0	0	0	0	0	0	0	0	0	0	0	0	0	0	0	0	0	0	0	0	0	0	0	0	0	0
Cyclooctene, 3-ethenyl-	0	0	0	0	0	0	0	0	0	0	0	0	0	0	0	0	0	0	0	0	0	0	0	0	0	0	0	0	0	0	0	0	0	0	0	0	0	0	0	0	0	0	0	0	0	0	0	0	0
D-(-)-Fructose, pentakis(trimethylsilyl) ether, methyloxime (anti)	0	0	0	0	0	0	0	0	0	0	0	0	0	0	0	0	0	0	0	0	0	0	0	0	0	0	0	0	0	0	0	0	0	0	0	0	0	0	0	0	0	0	0	0	0	0	0	0	0
3-Hydroxy-3-methyl-2-butanone	0	0	23.4926	0	0	0	0	0	0	0	0	0	0	0	0	0	0	0	0	0	0	0	0	0	0	0	0	0	0	0	0	0	0	0	0	0	0	0	0	0	0	0	0	0	0	0	0	0	0
L-Lysine, N2,N6,N6-tris(trimethylsilyl)-, trimethylsilyl ester	0	0	0	0	0	0	0	0	0	21.2321	21.0085	0	0	0	0	0	0	0	0	0	0	0	0	0	0	0	0	0	0	0	0	0	0	0	0	0	0	0	0	0	0	0	0	0	0	0	0	0	0
D-(-)-Fructose, pentakis(trimethylsilyl) ether, methyloxime (syn)	0	0	0	0	0	0	0	0	0	26.0374	26.0859	26.2536	0	0	0	0	0	0	0	0	0	0	0	0	0	0	0	0	0	0	0	0	0	0	0	0	0	0	0	0	0	0	0	0	0	0	0	0	0
Myo-Inositol, 1,3,4,5,6-pentakis-O-(trimethylsilyl)-, bis(trimethylsilyl) phosphate	0	0	0	0	0	0	0	0	0	0	0	0	0	0	0	0	0	0	0	0	0	0	0	0	0	0	0	17.5508	0	0	0	0	0	0	0	0	0	0	0	0	0	0	0	0	0	0	0	0	0
Acetic acid, bis[(trimethylsilyl)oxyl]-, trimethylsilyl ester	0	0	0	0	0	0	0	0	0	0	0	0	0	0	0	0	0	0	0	0	0	0	0	0	0	0	0	22.5364	0	0	0	0	0	0	0	0	0	0	0	0	0	0	0	0	0	0	0	0	0
Methanone, (2,3-dihydro-5-benzofuryl)(4-morpholyl)-	0	0	0	0	0	0	0	0	0	0	0	0	0	0	0	0	0	0	20.246	0	0	0	0	0	0	0	0	21.0476	0	0	0	0	0	0	0	0	0	0	0	0	0	0	0	0	0	0	0	0	0
Arachidonic acid, trimethylsilyl ester	0	0	0	0	0	0	0	0	0	0	0	0	0	0	0	0	0	0	0	0	0	0	0	0	0	0	0	0	0	0	0	0	0	0	0	0	0	0	0	0	0	0	0	0	0	0	0	0	0
D-Psicopyranose, pentakis(trimethylsilyl) ether (isomer 1)	0	0	0	0	0	0	0	0	0	0	0	0	0	0	0	0	0	0	0	0	0	0	0	0	0	0	0	0	0	0	0	0	0	0	0	0	0	0	0	0	0	0	0	0	0	0	0	0	0
1,15-Pentadecanediol	0	0	0	0	0	0	0	0	0	0	0	0	0	0	0	0	0	0	0	0	0	0	0	0	0	0	0	0	0	0	0	0	0	0	0	0	0	0	0	0	0	0	0	0	0	0	0	0	0
Benzene, 1,1'-thiobis[4-methoxy-	0	0	0	0	0	0	0	0	0	0	0	0	0	0	0	0	0	0	0	0	0	0	0	0	0	0	0	0	0	0	0	0	0	0	0	0	0	0	0	0	0	0	0	0	0	0	0	0	0
N,O,O'-Tris-(trimethylsilyl)threonine	0	0	0	0	0	0	0	0	0	0	0	0	0	0	0	0	0	0	0	0	0	0	0	0	0	0	0	0	0	0	0	0	0	0	0	0	0	0	0	0	0	0	0	0	0	0	0	0	0
D-(-)-Ribose, tetrakis(trimethylsilyl) ether, trimethylsilyloxime (isomer 2)	0	0	0	0	0	0	0	0	0	0	0	0	0	0	0	0	0	0	0	0	0	0	0	0	0	0	0	0	0	0	0	0	0	0	0	0	0	0	0	0	0	0	0	0	0	0	0	0	0
1,2,3,6-Tetrahydro-2,3'-bipyridine	0	0	0	0	0	0	0	0	0	0	0	0	0	0	0	0	0	0	0	0	0	0	0	0	0	0	0	0	0	0	0	0	0	0	0	0	0	0	0	0	0	0	0	0	0	0	0	0	0
Benzene, (1-pentylheptyl)-	0	0	0	0	0	0	0	0	0	0	0	0	0	0	0	0	0	0	0	0	0	0	0	0	0	0	0	0	0	0	0	0	0	0	0	0	0	0	0	0	0	0	0	0	0	0	0	0	0
1-Deoxy-1-(methylamino)-D-galactitol, pentakis(trimethylsilyl) ether	0	0	0	0	0	0	0	0	0	0	0	0	0	0	0	0	0	0	0	0	0	0	0	0	0	0	0	0	0	0	0	0	0	0	0	0	0	0	0	0	0	0	0	0	0	0	0	0	0
L-Tryptophan, N,1-bis(trimethylsilyl)-, trimethylsilyl ester	0	0	0	0	0	0	0	0	0	0	0	0	0	0	0	0	0	0	0	0	0	0	0	0	0	0	0	0	0	0	0	0	0	0	0	0	0	0	0	0	0	0	0	0	0	0	0	0	0
l-Alanine, N-(trimethylsilyl)-, trimethylsilyl ester	0	0	0	0	0	0	0	0	0	0	0	0	0	0	0	0	0	0	0	0	0	0	0	0	0	0	0	0	0	0	0	0	0	0	0	0	0	0	0	0	0	0	0	0	0	0	0	0	0
Propanedioic acid, [(trimethylsilyl)oxy]-, bis(trimethylsilyl) ester	0	0	0	0	0	0	0	0	0	0	0	0	0	0	0	0	0	0	0	0	0	0	0	0	0	0	0	0	0	0	0	0	0	0	0	0	0	0	0	0	0	0	0	0	0	0	0	0	0
Lactose, octakis(trimethylsilyl)-	0	0	0	0	0	0	0	0	0	0	0	0	0	0	0	0	0	0	0	0	0	0	0	0	0	0	0	0	0	0	0	0	0	0	0	0	0	0	0	0	0	0	0	0	0	0	0	0	0
D-Arabinose, tetrakis(trimethylsilyl) ether, trimethylsilyloxime (isomer 2)	0	0	0	21.4799	0	0	0	0	0	0	0	0	0	0	0	0	0	0	0	0	0	0	0	0	0	0	0	0	0	0	0	0	0	0	0	0	0	0	0	0	0	0	0	0	0	0	0	0	0
Undecane, 3-ethyl-	0	0	0	0	0	0	0	0	0	0	0	0	0	0	0	0	0	0	0	0	0	0	0	0	0	0	0	0	0	0	0	0	0	0	0	0	0	0	0	0	0	0	0	0	0	0	0	0	0
Undecane, 4,7-dimethyl-	0	0	0	0	0	0	0	0	0	0	0	0	0	0	0	0	0	0	0	0	0	0	0	0	0	0	0	0	0	0	0	0	0	0	0	0	0	0	0	0	0	0	0	0	0	0	0	0	0
D-Glucose, 4-O-[2,3,4,6-tetrakis-O-(trimethylsilyl)-.beta.-D-galactopyranosyl]-2,3,5,6-tetrakis-O-(trimethylsilyl)-	0	0	0	0	0	0	0	0	0	0	0	0	0	0	0	0	0	0	0	0	0	0	0	0	0	0	0	0	0	0	0	0	0	0	0	0	0	0	0	0	0	0	0	0	0	0	0	0	0
Silane, (1,2-dimethylpropoxy)trimethyl-	0	0	0	0	0	0	0	0	0	0	0	0	0	0	0	0	0	0	0	0	0	0	0	0	0	0	0	0	0	0	0	0	0	0	0	0	0	0	0	0	0	0	0	0	0	0	0	0	0
Sym-tetramethyl(diisopropyl)disiloxane	0	0	0	0	0	0	0	0	0	0	0	0	0	0	0	0	0	0	0	0	0	0	0	0	0	0	0	0	0	0	0	0	0	0	0	0	0	0	0	0	0	0	0	0	0	0	0	0	0
2-Ethyl-1-dodecanol	0	0	0	0	0	0	0	0	0	0	0	0	0	0	0	0	0	0	0	0	0	0	0	0	0	0	0	0	0	0	0	0	0	0	0	0	0	0	0	0	0	0	0	0	0	0	0	0	0
1,2-Benzenediol, O,O'-di(4-butylbenzoyl)-	0	0	0	0	0	0	0	0	0	0	0	0	0	0	0	0	0	0	0	0	0	0	0	0	0	0	0	0	0	0	0	0	0	0	0	0	0	0	0	0	0	0	0	0	0	0	0	0	0
Butanedioic acid, [(trimethylsilyl)oxy]-, dimethyl ester	0	0	0	0	0	0	0	0	0	0	0	0	0	0	0	0	0	0	0	0	0	0	0	0	0	0	0	0	0	0	0	0	0	0	0	0	0	0	0	0	0	0	0	0	0	0	0	0	0
1,1,3,3-Tetramethyl-1,3-disilaphenalane	0	0	0	0	0	0	0	0	0	0	0	0	0	0	0	0	0	0	0	0	0	0	0	0	0	0	0	0	0	0	0	0	0	0	0	0	0	0	0	0	0	0	0	0	0	0	0	0	0
D-(-)-Citramalic acid, O-trimethylsilyl-, bis(trimethylsilyl) ester	0	0	0	0	0	0	0	0	0	0	0	0	0	0	0	0	0	0	0	0	0	0	0	0	0	0	0	0	0	0	0	0	0	0	0	0	0	0	0	0	0	0	0	0	0	0	0	0	0
3,6-Dioxa-2,7-disilanonane-4,5-dicarboxylic acid, 2,2,7,7-tetramethyl-, dimethyl ester, [R-(R*,R*)]-	0	0	0	0	0	0	0	0	0	0	0	0	0	0	0	0	0	0	0	0	0	0	0	0	0	0	0	0	0	0	0	0	0	0	0	0	0	0	0	0	0	0	0	0	0	0	0	0	0
D-(+)-Trehalose, octakis(trimethylsilyl) ether	0	0	0	0	0	0	0	0	0	0	0	0	0	0	0	0	0	0	0	0	0	0	0	0	0	0	0	0	0	0	0	0	0	0	0	0	0	0	0	0	0	0	0	0	0	0	0	0	0
Butanoic acid, 4-[(trimethylsilyl)oxy]-, trimethylsilyl ester	0	0	0	0	0	0	0	0	0	0	0	0	0	0	0	0	0	0	0	0	0	0	0	0	0	0	0	0	0	0	0	0	0	0	0	0	0	0	0	0	0	0	0	0	0	0	0	0	0
d-(+)-Xylose, tetrakis(trimethylsilyl) ether	0	0	0	0	0	0	0	0	0	0	0	0	0	0	0	0	0	0	0	0	0	0	0	0	0	0	0	0	0	0	0	0	0	0	0	0	0	0	0	0	0	0	0	0	0	0	0	0	0
2-(4'-Methoxyphenyl)-2-(3'-methyl-4'methoxyphenyl)propane	0	0	0	0	0	0	0	0	0	0	0	0	0	0	0	0	0	0	0	0	0	0	0	0	0	0	0	0	0	0	0	0	0	0	0	0	0	0	0	0	0	0	0	0	0	0	0	0	0
Butanedioic acid, 2,3-bis[(trimethylsilyl)oxy]-, dimethyl ester, (R*,S*)-	0	0	0	0	0	0	0	0	0	0	0	0	0	0	0	0	0	0	0	0	0	0	0	0	0	0	0	0	0	0	0	0	0	0	0	0	0	0	0	0	0	0	0	0	0	0	0	0	0
Benzaldehyde, 2,3,4,5-tetramethyl-	0	0	0	0	0	0	0	0	0	0	0	0	0	0	0	0	0	0	0	0	0	0	0	0	0	0	0	0	0	0	0	0	0	0	0	0	0	0	0	0	0	0	0	0	0	0	0	0	0
Alanine, N-methyl-n-butoxycarbonyl-, octadecyl ester	0	0	0	0	0	0	0	0	0	0	0	0	0	0	0	0	0	0	0	0	0	0	0	0	0	0	0	0	0	0	0	0	0	0	0	0	0	0	0	0	0	0	0	0	0	0	0	0	0
D-Psicose, pentakis(trimethylsilyl) ether, methyloxime (syn)	0	0	0	0	0	0	0	0	0	0	0	0	0	0	0	0	0	0	0	0	0	0	0	0	0	0	0	0	0	0	0	0	0	0	0	0	0	0	0	0	0	0	0	0	0	0	0	0	0
Benzene, (1-butyloctyl)-	0	0	0	0	0	0	0	0	0	0	0	0	0	0	0	0	0	0	0	0	0	0	0	0	0	0	0	0	0	0	0	0	0	0	0	0	0	0	0	0	0	0	0	0	0	0	0	0	0
N-Acetyl-D-glucosamine, tetrakis(trimethylsilyl) ether, methyloxime (syn)	0	0	0	0	0	0	0	0	0	0	0	0	0	0	0	0	0	0	0	0	0	0	0	0	0	0	0	0	0	0	0	0	0	0	0	0	0	0	0	0	0	0	0	0	0	0	0	0	0
Hexadecane	0	0	0	0	0	0	0	0	0	0	0	0	20.4368	0	0	0	0	0	0	0	0	0	0	0	0	0	0	0	0	0	0	0	0	0	0	0	0	0	0	0	0	0	0	0	0	0	0	0	0
d-Erythrotetrofuranose, tris-O-(trimethylsilyl)-	0	0	0	0	0	0	0	0	0	0	0	0	21.1804	0	0	0	0	0	0	0	0	0	0	0	0	0	0	0	0	0	0	0	0	0	0	0	0	0	0	0	0	0	0	0	0	0	0	0	0
2-Keto-d-gluconic acid, pentakis(O-trimethylsilyl)-	0	0	0	0	0	0	0	0	0	0	0	0	0	17.0301	19.6128	0	0	0	0	0	0	0	0	0	0	0	0	0	0	0	0	0	0	0	0	0	0	0	0	0	0	0	0	0	0	0	0	0	0
Ethyl 1-pyrrolidineacetate	0	0	0	0	0	0	0	0	0	0	0	0	0	19.983	0	0	0	0	0	0	0	0	0	0	0	0	0	0	0	0	0	0	0	0	0	0	0	0	0	0	0	0	0	0	0	0	0	0	0
Silane, methoxytrimethyl-	0	0	0	0	0	0	0	0	0	0	0	0	0	0	0	0	0	0	0	0	0	0	0	0	0	0	0	0	0	0	0	0	0	0	0	0	0	0	0	0	0	0	0	0	0	0	0	0	0
Galacturonic acid, 2,3,4,5-tetrakis-O-(trimethylsilyl)-, trimethylsilyl ester	0	0	0	0	0	0	0	0	0	0	0	0	0	0	0	0	0	0	0	0	0	0	0	0	0	0	0	0	0	0	0	0	0	0	0	0	0	0	0	0	0	0	0	0	0	0	0	0	0
1-Isopropyl-2,2-dimethylpropylideneamine	0	0	0	0	0	0	0	0	0	0	0	0	0	0	0	0	0	0	0	0	0	0	0	0	0	0	0	0	0	0	0	0	0	0	0	0	0	0	0	0	0	0	0	0	0	0	0	0	0
3-Methyl-4-trimethylsiloxy(trimethylsilyl)butyrate	0	0	0	0	0	0	0	0	0	0	0	0	0	0	0	0	0	0	0	0	0	0	0	0	0	0	0	0	0	0	0	0	0	0	0	0	0	0	0	0	0	0	0	0	0	0	0	0	0
Arabino-Hexonic acid, 2-deoxy-3,5,6-tris-O-(trimethylsilyl)-, .gamma.-lactone	0	0	0	0	0	0	0	0	0	0	0	0	0	0	0	0	0	0	0	0	0	0	0	0	0	0	0	0	0	0	0	0	0	0	0	0	0	0	0	0	0	0	0	0	0	0	0	0	0
Benzene, 1,3-bis(1-formylethyl)-	0	0	0	0	0	0	0	0	0	0	0	0	0	0	0	0	0	0	0	0	0	0	0	0	0	0	0	0	0	0	0	0	0	0	0	0	0	0	0	0	0	0	0	0	0	0	0	0	0
Galactopyranose, 1,2,3,4,6-pentakis-O-(trimethylsilyl)-, .beta.-d-	0	0	0	0	0	0	0	0	0	0	0	0	0	0	0	0	0	0	0	0	0	0	0	0	0	0	0	0	0	0	0	0	0	0	0	0	0	0	0	0	0	0	0	0	0	0	0	0	0
d-(-)-Fructose, pentakis(trimethylsilyl) ether	0	0	0	0	0	0	0	0	0	0	0	0	0	0	0	0	0	0	0	0	0	0	0	0	0	0	0	0	0	0	0	0	0	0	0	0	0	0	0	0	0	0	0	0	0	0	0	0	0
1-Aminocyclopentanecarboxylic acid, N-methoxycarbonyl-, decyl ester	0	0	0	0	0	0	0	0	22.945	0	0	0	0	0	0	0	0	0	0	0	0	0	0	0	0	0	0	0	0	0	0	0	0	0	0	0	0	0	0	0	0	0	0	0	0	0	0	0	0
3-Amino-1,2,4-triazole-5-carboxylic acid	0	0	0	0	0	0	0	0	0	0	0	0	0	0	0	0	0	0	0	0	0	0	0	0	0	0	0	0	0	0	0	0	0	0	0	0	0	0	0	0	0	0	0	0	0	0	0	0	0
Decane, 3,3,5-trimethyl-	0	0	0	0	0	0	0	0	0	0	0	0	0	0	0	0	0	0	0	0	0	0	0	0	0	0	0	0	0	0	0	0	0	0	0	0	0	0	0	0	0	0	0	0	0	0	0	0	0
Silane, hexyltrimethyl-	0	0	0	0	0	0	0	0	0	0	0	0	0	0	0	0	0	0	0	0	0	0	0	0	0	0	0	0	0	0	0	0	0	0	0	0	0	0	0	0	0	0	0	0	0	0	0	0	0
N'-Propylnornicotine	0	0	0	0	0	0	0	0	0	0	0	0	0	0	0	0	0	0	0	0	0	0	0	0	0	0	0	0	0	0	0	0	0	0	0	0	0	0	0	0	0	0	0	0	0	0	0	0	0
.alpha.-D-Glucopyranoside, 1-O-methyl-2,3,4-tri-O-trimethylsilyl-	0	0	0	0	0	0	0	0	0	0	0	0	0	0	0	0	0	0	0	0	0	0	0	0	0	0	0	0	0	0	0	0	0	0	0	0	0	0	0	0	0	0	0	0	0	0	0	0	0
L-(+)-Threose, tris(trimethylsilyl) ether, methyloxime (anti)	0	0	0	0	0	0	0	0	0	0	0	0	0	0	0	0	0	0	0	0	0	0	0	0	0	0	0	0	0	0	0	0	0	0	0	0	0	0	0	0	0	0	0	0	0	0	0	0	0
Tetracosanoic acid, trimethylsilyl ester	0	0	0	0	0	0	0	0	0	0	0	0	0	0	0	0	0	0	0	0	0	0	0	0	0	0	0	0	0	0	0	0	0	0	0	0	0	0	0	0	0	0	0	0	0	0	0	0	0
l-Alanine, N-(heptafluorobutyryl)-, undec-10-enyl ester	0	0	0	0	0	0	0	0	0	0	0	0	0	0	0	0	0	0	0	0	0	0	0	0	0	0	0	0	0	0	0	0	0	0	0	0	0	0	0	0	0	0	0	0	0	0	0	0	0
.alpha.-D-Mannopyranoside, methyl 2,3-bis-O-(trimethylsilyl)-, cyclic butylboronate	0	0	0	0	0	0	0	0	0	0	0	0	0	0	0	0	0	0	0	0	0	0	0	0	0	0	0	0	0	0	0	0	0	0	0	0	0	0	0	0	0	0	0	0	0	0	0	0	0
2-Deoxy-D-ribose, tris(trimethylsilyl) ether, trimethylsilyloxime (isomer 1)	0	0	0	0	0	0	0	0	0	0	0	0	0	0	0	0	0	0	0	0	0	0	0	0	0	0	0	0	0	25.4009	0	0	0	0	0	0	0	0	0	0	0	0	0	0	0	0	0	0	0
Tartaric acid, bis-O-(trimethylsilyl)-, bis(trimethylsilyl) ester	0	0	0	0	0	0	0	0	0	0	0	0	0	0	0	0	0	0	0	0	0	0	0	0	0	0	0	0	0	0	0	0	0	0	0	0	0	0	0	0	0	0	0	0	0	0	0	0	0
.beta.-D-Allopyranose, pentakis(trimethylsilyl) ether	0	0	0	0	0	0	0	0	0	0	0	0	0	0	0	0	0	0	0	0	0	0	0	0	0	0	0	0	0	0	0	0	0	0	0	0	0	0	0	0	0	0	0	0	0	0	0	0	0
Tridecane	0	0	0	0	0	0	0	0	0	0	0	0	0	0	0	0	0	0	0	0	0	0	0	0	0	0	0	0	0	0	0	0	0	0	0	0	0	0	0	0	0	0	0	0	0	0	0	0	0
Silane, trimethyl(octadecyloxy)-	0	0	0	0	0	0	0	0	0	0	0	0	0	0	0	0	0	0	0	0	0	0	0	0	0	0	0	0	0	0	0	0	0	0	0	0	0	0	0	0	0	0	0	0	0	0	0	0	0
5H-Tetrazole-5-thione, 1,4-dihydro-1,4-dimethyl-	0	0	0	0	0	0	0	0	0	0	0	0	0	0	0	0	0	0	0	0	0	0	0	0	0	0	0	0	0	0	0	0	0	0	0	0	0	0	0	0	0	0	0	0	0	0	0	0	0
d-Proline, N-allyloxycarbonyl-, allyl ester	0	0	0	0	0	0	0	0	0	0	0	0	0	0	0	0	0	0	0	0	0	0	0	0	0	0	0	0	0	0	0	0	0	0	0	0	0	0	0	0	0	0	0	0	0	0	0	0	0
Silanamine, N-[2-[3,4-bis[(trimethylsilyl)oxy]phenyl]ethyl]-1,1,1-trimethyl-N-(trimethylsilyl)-	0	0	0	0	0	0	0	0	0	0	0	0	0	0	0	0	0	0	0	0	0	0	0	0	0	0	0	0	0	0	0	0	0	0	0	0	0	0	0	0	0	0	0	0	0	0	0	0	0
Silane, (1,1-dimethylethyl)dimethyl(octadecyloxy)-	0	0	0	0	0	0	0	0	0	0	0	0	0	0	0	0	0	0	0	0	0	0	0	0	0	0	0	0	0	0	0	0	0	0	0	0	0	0	0	0	0	0	0	0	0	0	0	0	0
Parabanic acid, bis-O-(trimethylsilyl)-	0	0	0	0	0	0	0	0	0	0	0	0	0	0	0	0	0	0	0	0	0	0	0	0	0	0	0	0	0	0	0	0	0	0	0	0	0	0	0	0	0	0	0	0	0	0	0	0	0
Neo-Inositol, 1,2,3,4,5,6-hexakis-O-(trimethylsilyl)-	0	0	0	0	0	0	0	0	0	0	0	0	0	0	0	0	0	0	0	0	0	0	0	0	0	0	0	0	0	0	0	0	0	0	0	0	0	0	0	0	0	0	0	0	0	0	0	0	0
3-.alpha.-Mannobiose, octakis(trimethylsilyl) ether, methyloxime (isomer 1)	0	0	0	0	0	0	0	0	0	0	0	0	0	0	0	0	0	0	0	0	0	0	0	0	0	0	0	0	0	0	0	0	0	0	0	0	0	0	0	0	0	0	0	0	0	0	0	0	0
Cyclopentene-3-carboxylic acid, 1-(trimethylsilyl)oxy-, methyl ester	0	0	0	0	0	0	0	0	0	0	0	0	0	0	0	0	0	0	0	0	0	0	0	0	0	0	0	0	0	0	0	0	0	0	0	0	0	0	0	0	0	0	0	0	0	0	0	0	0
D-(+)-Galactopyranose, pentakis(trimethylsilyl) ether (isomer 1)	0	0	0	0	0	0	0	0	0	0	0	0	0	0	0	0	0	0	0	0	0	0	0	0	0	0	0	0	0	0	0	0	0	0	0	0	0	0	0	0	0	0	0	0	0	0	0	0	0
Silane, [(1-methoxy-1,3-propanediyl)bis(oxy)]bis[trimethyl-	0	0	0	0	0	0	0	0	0	0	0	0	0	0	0	0	0	0	0	0	0	0	0	0	0	0	0	0	0	0	0	0	0	0	0	0	0	0	0	0	0	0	0	0	0	0	0	0	0
Glycine, N,N-bis(trimethylsilyl)-, methyl ester	0	0	0	0	0	0	0	0	0	0	0	0	0	0	0	0	0	0	0	0	0	0	0	0	0	0	0	0	0	0	0	0	0	0	0	0	0	0	0	0	0	0	0	0	0	0	0	0	0
D-Myo-Inositol, 1,2,4,5,6-pentakis-O-(trimethylsilyl)-, bis(trimethylsilyl) phosphate	0	0	0	0	0	0	0	0	0	0	0	0	0	0	0	0	0	0	0	0	0	0	0	0	0	0	0	0	0	0	0	0	0	0	0	0	0	0	0	0	0	0	0	0	0	0	0	0	0
Pyrrolidine, N-(4-methyl-3-pentenyl)-	0	0	0	0	0	0	0	0	0	0	0	0	0	0	0	0	0	0	0	0	0	0	0	0	0	0	0	0	0	0	0	0	0	0	0	0	0	0	0	0	0	0	0	0	0	0	0	0	0
Hydrazine, (2-methylpropyl)-	0	0	0	0	0	0	0	0	0	0	0	0	0	0	0	0	0	0	0	0	0	0	0	0	0	0	0	0	0	0	0	0	0	0	0	0	0	0	0	0	0	0	0	0	0	0	0	0	0
Dodecane, 1-iodo-	0	0	0	0	0	0	0	0	0	0	0	0	0	0	0	0	0	0	0	0	0	0	0	0	0	0	0	0	0	0	0	0	0	0	0	0	0	0	0	0	0	0	0	0	0	0	0	0	0
Heptadecyl heptafluorobutyrate	0	0	0	0	0	0	0	0	0	0	0	0	0	0	0	0	0	0	0	0	0	0	0	0	0	0	0	0	0	0	0	0	0	0	0	0	0	0	0	0	0	0	0	0	0	0	0	0	0
Pyrazine, 2,5-bis(trimethylsilyloxy)-	0	0	0	0	0	0	0	0	0	0	0	0	0	0	0	0	0	0	0	0	0	0	0	0	0	0	0	0	0	0	0	0	0	0	0	0	0	0	0	0	0	0	0	0	0	0	0	0	0
2-Decenal, (E)-	0	0	0	0	0	0	0	0	0	0	0	0	0	0	0	0	0	0	0	19.7775	0	0	0	0	0	0	0	0	0	0	0	0	0	0	0	0	0	0	0	0	0	0	0	0	0	0	0	0	0
Trisiloxane, octamethyl-	0	0	0	0	0	0	0	0	0	0	0	0	0	0	0	0	0	0	0	0	20.361	0	0	0	0	0	0	0	0	0	0	0	0	0	19.4489	0	0	0	0	0	0	0	0	0	0	0	0	0	0
D-Allofuranose, pentakis(trimethylsilyl) ether	0	0	0	0	0	0	0	0	0	0	0	0	0	0	0	0	0	0	0	0	21.0088	0	0	0	0	0	0	0	0	0	0	0	0	0	0	0	0	0	0	0	0	0	0	0	0	0	0	0	0
Silanamine, 1,1,1-trimethyl-N-2-propenyl-N-(trimethylsilyl)-	0	0	0	0	0	0	0	0	0	0	0	0	0	0	0	0	0	0	0	0	0	0	0	0	0	0	0	0	0	0	0	0	0	0	20.5169	0	0	0	0	19.6922	0	0	0	0	0	0	0	0	0
Glycine, N-formyl-N-(trimethylsilyl)-, trimethylsilyl ester	0	0	0	0	0	0	0	0	0	0	0	0	0	0	0	0	0	0	0	0	0	0	0	0	0	0	0	0	0	0	0	0	0	0	0	0	0	0	0	0	0	0	0	0	0	0	0	22.0189	0
1,3-Bis(trimethylsiloxy)benzene	0	0	0	0	0	0	0	0	0	0	0	0	0	0	0	0	0	0	0	0	0	0	0	0	0	0	0	0	0	0	0	0	0	0	0	0	0	0	0	0	0	0	0	0	0	0	0	0	0
tert-Butylaminotrimethylsilane	0	0	0	0	0	0	0	0	0	0	0	0	0	0	0	0	0	0	0	0	0	0	0	0	0	0	0	0	0	0	0	0	0	0	0	0	0	0	0	0	0	0	0	0	0	0	0	0	0
d-Proline, N-allyloxycarbonyl-, octyl ester	0	0	0	0	0	0	0	0	0	0	0	0	0	0	0	0	0	0	0	0	0	0	0	0	0	0	0	0	0	0	0	0	0	0	0	0	0	0	0	0	0	0	0	0	0	0	0	0	0
Silane, dimethyl(octadecyloxy)propyl-	0	0	0	0	0	0	0	0	0	0	0	0	0	0	0	0	0	0	0	0	0	0	0	0	0	0	0	0	0	0	0	0	0	0	0	0	0	0	0	0	0	0	0	0	0	0	0	0	0
N,N',o-Tris-(trimethylsilyl)tryptophane	0	0	0	0	0	0	0	0	0	0	0	0	0	0	0	0	0	0	0	0	0	0	0	0	0	0	0	0	0	0	0	0	0	0	0	0	0	0	0	0	0	0	0	0	0	0	0	0	0
Propanoic acid, 2-methyl-2-[(trimethylsilyl)oxy]-, trimethylsilyl ester	0	0	0	0	0	0	0	0	0	0	0	0	0	0	0	0	0	0	0	0	0	0	0	0	0	0	0	0	0	0	0	0	0	0	0	0	0	0	0	0	0	0	0	0	0	0	0	0	0
2-Propanol, 1,1'-oxybis-	0	0	0	0	0	0	0	0	0	0	0	0	0	0	0	0	0	0	0	0	0	0	0	0	0	0	0	0	0	0	0	0	0	0	0	0	0	0	0	0	0	0	0	0	0	0	0	0	0
Adenosine-tetrakis(trimethylsilyl)-	0	0	0	0	0	0	0	0	0	0	0	0	0	0	0	0	0	0	0	0	0	0	0	0	0	0	0	0	0	0	0	0	0	0	0	0	0	0	0	0	0	0	0	0	0	0	0	0	0
Pyrrole-2-carboxylic acid, N-trimethylsilyl-, trimethylsilyl ester	0	0	0	0	0	0	0	0	0	0	0	0	0	0	0	0	0	0	0	0	0	0	0	0	0	0	0	0	0	0	0	0	0	0	0	0	0	0	0	0	0	0	0	0	0	0	0	0	0
3,5-Dimethyl-1-dimethylphenylsilyloxybenzene	0	0	0	0	0	0	0	0	0	0	0	0	0	0	0	0	0	0	0	0	0	0	0	0	0	0	0	0	0	0	0	0	0	0	0	0	0	0	0	0	0	0	0	0	0	0	0	0	0
N,N,N',O-Tetra-(trimethylsilyl)tryptophane	0	0	0	0	0	0	0	0	0	0	0	0	0	0	0	0	0	0	0	0	0	0	0	0	0	0	0	0	0	0	0	0	0	0	0	0	0	0	0	0	0	0	0	0	0	0	0	0	0
Sulfurous acid, 2-ethylhexyl pentyl ester	0	0	0	0	0	0	0	0	0	0	0	0	0	0	0	0	0	0	0	0	0	0	0	0	0	0	0	0	0	0	0	0	0	0	0	0	0	0	0	0	0	0	0	0	0	0	0	0	0
D-(+)-Xylose, tetrakis(trimethylsilyl) ether, benzyloxime (isomer 1)	0	0	0	0	0	0	0	0	0	0	0	0	0	0	0	0	0	0	0	0	0	0	0	0	0	0	0	0	0	0	0	0	0	0	0	0	0	0	0	0	0	0	0	0	0	0	0	0	0
Talose, 2,3,4,5,6-pentakis-O-(trimethylsilyl)-	0	0	0	0	0	0	0	0	0	0	0	0	0	0	0	0	0	0	0	0	0	0	0	0	0	0	0	0	0	0	0	0	0	0	0	0	0	0	0	0	0	0	0	0	0	0	0	0	0
Silane, diethyloctadecyloxy(2-methoxyethoxy)-	0	0	0	0	0	0	0	0	0	0	0	0	0	0	0	0	0	0	0	0	0	0	0	0	0	0	0	0	0	0	0	0	0	0	0	0	0	0	0	0	0	0	0	0	0	0	0	0	0
2-Propanol, 1-ethoxy-	0	0	0	0	0	0	0	0	0	0	0	0	0	0	0	0	0	0	0	0	0	0	0	0	0	0	0	0	0	0	0	0	0	0	0	0	0	0	0	0	0	0	0	0	0	0	0	0	0
L-Norvaline, N-(trimethylsilyl)-, trimethylsilyl ester	0	0	0	0	0	0	0	0	0	0	0	0	0	0	0	0	0	0	0	0	0	0	0	0	0	0	0	0	0	0	0	0	0	0	0	0	0	0	0	0	0	0	0	0	0	0	0	0	0
Hexyl octyl ether	0	0	0	0	0	0	0	0	0	0	0	0	0	0	0	0	0	0	0	0	0	0	0	0	0	0	0	0	0	0	0	0	0	0	0	0	0	0	0	0	0	0	0	0	0	0	0	0	0
Oxalic acid, hexyl pentadecyl ester	0	0	0	0	0	0	0	0	0	0	0	0	0	0	0	0	0	0	0	0	0	0	0	0	0	0	0	0	0	0	0	0	0	0	0	0	0	0	0	0	0	0	0	0	0	0	0	0	0
Glycine, N-(trimethylsilyl)-, trimethylsilyl ester	0	0	0	0	0	0	0	0	0	0	0	0	0	0	0	0	0	0	0	0	0	0	0	0	0	0	0	0	0	0	0	0	0	0	0	0	0	0	0	0	0	0	0	0	0	0	0	0	0
Pyridine, 3-(1-methyl-2-pyrrolidinyl)-, 1-oxide, (S)-	0	0	0	0	0	0	0	0	0	0	0	0	0	0	0	0	0	0	0	0	0	0	0	0	0	0	0	0	0	0	0	0	0	0	0	0	0	0	0	0	0	0	0	0	0	0	0	0	0
.beta.-D(-)-Lyxopyranose, tetrakis(trimethylsilyl) ether	0	0	0	0	0	0	0	0	0	0	0	0	0	0	0	0	0	0	0	0	0	0	0	0	0	0	0	0	0	0	0	0	0	0	0	0	0	0	0	0	0	0	0	0	0	0	0	0	0
Lactulose, octakis(trimethylsilyl) ether, methyloxime (isomer 2)	0	0	0	0	0	0	0	0	0	0	0	0	0	0	0	0	0	0	0	0	0	0	0	0	0	0	0	0	0	0	0	0	0	0	0	0	0	0	0	0	0	0	0	0	0	0	0	0	0
Heptane, 3,3,5-trimethyl-	0	0	0	0	0	0	0	0	0	0	0	0	0	0	0	0	0	0	0	0	0	0	0	0	0	0	0	0	0	0	0	0	0	0	0	0	0	0	0	0	0	0	0	0	0	0	0	0	0
2-Deoxy ribose O,O',O''-tris(trimethylsilyl)-	0	0	0	0	0	0	0	0	0	0	0	0	0	0	0	0	0	0	0	0	0	0	0	0	0	0	0	0	0	0	0	0	0	0	0	0	0	0	0	0	0	0	0	0	0	0	0	0	0
.alpha.-D-Galactopyranosiduronic acid, methyl 2,3,4-tris-O-(trimethylsilyl)-, methyl ester	0	0	0	0	0	0	0	0	0	0	0	0	0	0	0	0	0	0	0	0	0	0	0	0	0	0	0	0	0	0	0	0	0	0	0	0	0	0	0	0	0	0	0	0	0	0	0	0	0
Pyrazine, (1-methylethenyl)-	0	0	0	0	0	0	0	0	0	0	0	0	0	0	0	0	0	0	0	0	0	0	0	0	0	0	0	0	0	0	0	0	0	0	0	0	0	0	0	0	0	0	0	0	0	0	0	0	0
Hydroquinone bis(trimethylsilyl) ether	0	0	0	0	0	0	0	0	0	0	0	0	0	0	0	0	0	0	0	0	0	0	0	0	0	0	0	0	0	0	0	0	0	0	0	0	0	0	0	0	0	0	0	0	0	0	0	0	0
N,O-Bis-(trimethylsilyl)valine	0	0	0	0	0	0	0	0	0	0	0	0	0	0	0	0	0	0	0	0	0	0	0	0	0	0	0	0	0	0	0	0	0	0	0	0	0	0	0	0	0	0	0	0	0	0	0	0	0
Thymol-.beta.-d-glucopyranoside, tetrakis(O-trimethylsilyl)-	0	0	0	0	0	0	0	0	0	0	0	0	0	0	0	0	0	0	0	0	0	0	0	0	0	0	0	0	0	0	0	0	0	0	0	0	0	0	0	0	0	0	0	0	0	0	0	0	0
Pyridine, 4-(biphenyl-4-yloxy)-3-chloro-2,5,6-trifluoro-	0	0	0	0	0	0	0	0	0	0	0	0	0	0	0	0	0	0	0	0	0	0	0	0	0	0	0	0	0	0	0	0	0	0	0	0	0	0	0	0	0	0	0	0	0	0	0	0	0
Deoxyribopyranose, tris(trimethylsilyl) ether (isomer 2)	0	0	0	0	0	0	0	0	0	0	0	0	0	0	0	0	0	0	0	0	0	0	0	0	0	0	0	0	0	0	0	0	0	0	0	0	0	0	0	0	0	0	0	0	0	0	0	0	0
3,4-Dihydro-2-quinoxalinol	0	0	0	0	0	0	0	0	0	0	0	0	0	0	0	0	0	0	0	0	0	0	0	0	0	0	0	0	0	0	0	0	0	0	0	0	0	0	0	0	0	0	0	0	0	0	0	0	0
2H,8H-Benzo[1,2-b:5,4-b']dipyran-10-propanol, 5-methoxy-2,2,8,8-tetramethyl-	0	0	0	0	0	0	0	0	0	0	0	0	0	0	0	0	0	0	0	0	0	0	0	0	0	0	0	0	0	0	0	0	0	0	0	0	0	0	0	0	0	0	0	0	0	0	0	0	0
Oxirane, (methoxymethyl)-	0	0	0	0	0	0	0	0	0	0	0	0	0	0	0	0	0	0	0	0	0	0	0	0	0	0	0	0	0	0	0	0	0	0	0	0	0	0	0	0	0	0	0	0	0	0	0	0	0
Propane, 2-isocyanato-	0	0	0	0	0	0	0	0	0	0	0	0	0	0	0	0	0	0	0	0	0	0	0	0	0	0	0	0	0	0	0	0	0	0	0	0	0	0	0	0	0	0	0	0	0	0	0	0	0
1H-Pyrazole, 3-methyl-1-phenyl-	0	0	0	0	0	0	0	0	0	0	0	0	0	0	0	0	0	0	0	0	0	0	0	0	0	0	0	0	0	0	0	0	0	0	0	0	0	0	0	0	0	0	0	0	0	0	0	0	0
Benzene, (1-pentyloctyl)-	0	0	0	0	0	0	0	0	0	0	0	0	0	0	0	0	0	0	0	0	0	0	0	0	0	0	0	0	0	0	0	0	0	0	0	0	0	0	0	0	0	0	0	0	0	0	0	0	0
1-Aminocyclopentanecarboxylic acid, N-methoxycarbonyl-, octyl ester	0	0	0	0	0	0	0	0	0	0	0	0	0	0	0	0	0	0	0	0	0	0	0	0	0	0	0	0	0	0	0	0	0	0	0	0	0	0	0	0	0	24.5377	0	0	0	0	0	0	0
.alpha.-d-Glucopyranoside, methyl 2,3,4-tris-O-(trimethylsilyl)-, hexadecanoate	0	0	0	0	0	0	0	0	0	0	0	0	0	0	0	0	0	0	0	0	0	0	0	0	0	0	0	0	0	0	0	0	0	0	0	0	0	0	0	0	0	0	0	0	0	0	0	0	0
D-Lactose, octakis(trimethylsilyl) ether (isomer 1)	0	0	0	0	0	0	0	0	0	0	0	0	0	0	0	0	0	0	0	0	0	0	0	0	0	0	0	0	0	0	0	0	0	0	0	0	0	0	0	0	0	0	0	0	0	0	0	0	0
L-Alanine, N-methyl-N-(trifluoroacetyl)-, butyl ester	0	0	0	0	0	0	0	0	0	0	0	0	0	0	0	0	0	0	0	0	0	0	0	0	0	0	0	0	0	0	0	0	0	0	0	0	0	0	0	0	0	0	0	0	0	0	0	0	0
D-Psicopyranose, pentakis(trimethylsilyl) ether (isomer 2)	0	0	0	0	0	0	0	0	0	0	0	0	0	0	0	0	0	0	0	0	0	0	0	0	0	0	0	0	0	0	0	0	0	0	0	0	0	0	0	0	0	0	0	0	0	0	0	0	0
Butanedioic acid, 2,3-bis[(trimethylsilyl)oxy]-, bis(trimethylsilyl) ester, (R*,S*)-	0	0	0	0	0	0	0	0	0	0	0	0	0	0	0	0	0	0	0	0	0	0	0	0	0	0	0	0	0	0	0	0	0	0	0	0	0	0	0	0	0	0	0	0	0	0	0	0	0
R-(-)-1,2-propanediol	0	0	0	0	0	0	0	0	0	0	0	0	0	0	0	0	0	0	0	0	0	0	0	0	0	0	0	0	0	0	0	0	0	0	0	0	0	0	0	0	0	0	0	0	0	0	0	0	0
D-Lactose, octakis(trimethylsilyl) ether (isomer 2)	0	0	0	0	0	0	0	0	0	0	0	0	0	0	0	0	0	0	0	0	0	0	0	0	0	0	0	0	0	0	0	0	0	0	0	0	0	0	0	0	0	0	0	0	0	0	0	0	0
Benzonitrile, 4-ethoxy-	0	0	0	0	0	0	0	0	0	0	0	0	0	0	0	0	0	0	0	0	0	0	0	0	0	0	0	0	0	0	0	0	0	0	0	0	0	0	0	0	0	0	0	0	0	0	0	0	0
L-(+)-Rhamnopyranose, tetrakis(trimethylsilyl) ether	0	0	0	0	0	0	0	0	0	0	0	0	0	0	0	0	0	0	0	0	0	0	0	0	0	0	0	0	0	0	0	0	0	0	0	0	0	0	0	0	0	0	0	0	0	0	0	0	0
Nonanedioic acid, bis(tert-butyldimethylsilyl) ester	0	0	0	0	0	0	0	0	0	0	0	0	0	0	0	0	0	0	0	0	0	0	0	0	0	0	0	0	0	0	0	0	0	0	0	0	0	0	0	0	0	0	0	0	0	0	0	0	0
Acetic acid, cesium salt	0	0	0	0	0	0	0	0	0	0	0	0	0	0	0	0	0	0	0	0	0	0	0	0	0	0	0	0	0	0	0	0	0	0	0	0	0	0	0	0	0	0	0	0	0	0	0	0	0
1-Diphenyl(tert-butyl)silyloxy-4-nitrobenzene	0	0	0	0	0	0	0	0	0	0	0	0	0	0	0	0	0	0	0	0	0	0	0	0	0	0	0	0	0	0	0	0	0	0	0	0	0	0	0	0	0	0	0	0	0	0	0	0	0
Tryptophan, bis(trimethylsilyl)-	0	0	0	0	0	0	0	0	0	0	0	0	0	0	0	0	0	0	0	0	0	0	0	0	0	0	0	0	0	0	0	0	0	0	0	0	0	0	0	0	0	0	0	0	0	0	0	0	0
Heptane, 3,3-dimethyl-	0	0	0	0	0	0	0	0	0	0	0	0	0	0	0	0	0	0	0	0	0	0	0	0	0	0	0	0	0	0	0	0	0	0	0	0	0	0	0	0	0	0	0	0	0	0	0	0	0
L-Sorbose, pentakis(trimethylsilyl) ether, trimethylsilyloxime (isomer 2)	0	0	0	0	0	0	0	0	0	0	0	0	0	0	0	0	0	0	0	0	0	0	0	0	0	0	0	0	0	0	0	0	0	0	0	0	0	0	0	0	0	0	0	0	0	0	0	0	0
Benzene, (1-methylundecyl)-	0	0	0	0	0	0	0	0	0	0	0	0	0	0	0	0	0	0	0	0	0	0	0	0	0	0	0	0	0	0	0	0	0	0	0	0	0	0	0	0	0	0	0	0	0	0	0	0	0
Ethanol, 2-[2-(ethenyloxy)ethoxy]-	0	0	0	0	0	0	0	0	0	0	0	0	0	0	0	0	0	0	0	0	0	0	0	0	0	0	0	0	0	0	0	0	0	0	0	0	0	0	0	0	0	0	0	0	0	0	0	0	0
Pentane, 2-methoxy-	0	0	0	0	0	0	0	0	0	0	0	0	0	0	0	0	0	0	0	0	0	0	0	0	0	0	0	0	0	0	0	0	0	0	0	0	0	0	0	0	0	0	0	0	0	0	0	0	0
L-Aspartic acid, N-(trimethylsilyl)-, bis(trimethylsilyl) ester	0	0	0	0	0	0	0	0	0	0	0	0	0	0	0	0	0	0	0	0	0	0	0	0	0	0	0	0	0	0	0	0	0	0	0	0	0	0	0	0	0	0	0	0	0	0	0	0	0
Estra-1,3,5(10)-trien-17-one, 2,3,4-tris[(trimethylsilyl)oxy]-	0	0	0	0	0	0	0	0	0	0	0	0	0	0	0	0	0	0	0	0	0	0	0	0	0	0	0	0	0	0	0	0	0	0	0	0	0	0	0	0	0	0	0	0	0	0	0	0	0
2,3,4-Trihydroxybutyric acid tetrakis(trimethylsilyl) deriv., (, (R*,R*)-)	0	0	0	0	0	0	0	0	0	0	0	0	0	0	0	0	0	0	0	0	0	0	0	0	0	0	0	0	0	0	0	0	0	0	0	0	0	0	0	0	0	0	0	0	0	0	0	0	0
N,N-Diethyl-1,1,1-trimethylsilylamine	0	0	0	0	0	0	0	0	0	0	0	0	0	0	0	0	0	0	0	0	0	0	0	0	0	0	0	0	0	0	0	0	0	0	0	0	0	0	0	0	0	0	0	0	0	0	0	0	0
L-Pipecolinic acid	0	0	0	0	0	0	0	0	0	0	0	0	0	0	0	0	0	0	0	0	0	0	0	0	0	0	0	0	0	0	0	0	0	0	0	0	0	0	0	0	0	0	0	0	0	0	0	0	0
D-Psicose, pentakis(trimethylsilyl) ether, methyloxime (anti)	0	0	0	0	0	0	0	0	0	0	0	0	0	0	0	0	0	0	0	0	0	0	0	0	0	0	0	0	0	0	0	0	0	0	0	0	0	0	0	0	0	0	0	0	0	0	0	0	0
Benzoic acid, 4-[1-oxo-2-(1-pyrrolidinyl)ethyl]amino-, methyl ester	0	0	0	0	0	0	0	0	0	0	0	0	0	0	0	0	0	0	0	0	0	0	0	0	0	0	0	0	0	0	0	0	0	0	0	0	0	0	0	0	0	0	0	0	0	0	0	0	0
Cyclopentane, 1,2,4-trimethyl-	0	0	0	0	0	0	0	0	0	0	0	0	0	0	0	0	0	0	0	0	0	0	0	0	0	0	0	0	0	0	0	0	0	0	0	0	0	0	0	0	0	0	0	0	0	0	0	0	0
Disiloxane, 1,3-bis(1,1-dimethylethyl)-1,1,3,3-tetramethyl-	0	0	0	0	0	0	0	0	0	0	0	0	0	0	0	0	0	0	0	0	0	0	0	0	0	0	0	0	0	0	0	0	0	0	0	0	0	0	0	0	0	0	0	0	0	0	0	0	0
Silanamine, 1,1,1-trimethyl-N-(1-methyl-2-phenylethyl)-N-(trimethylsilyl)-, (.+/-.)-	0	0	0	0	0	0	0	0	0	0	0	0	0	0	0	0	0	0	0	0	0	0	0	0	0	0	0	0	0	0	0	0	0	0	0	0	0	0	0	0	0	0	0	0	0	0	0	0	0
Guanosine, penta(trimethylsilyl)-	0	0	0	0	0	0	0	0	0	0	0	0	0	0	0	0	0	0	0	0	0	0	0	0	0	0	0	0	0	0	0	0	0	0	0	0	0	0	0	0	0	0	0	0	0	0	0	0	0
Nicotyrine	0	0	0	0	0	0	0	0	0	0	0	0	0	0	0	0	0	0	0	0	0	0	0	0	0	0	0	0	0	0	0	0	0	0	0	0	0	0	0	0	0	0	0	0	0	0	0	0	0
Silane, dimethyl-	0	0	0	0	0	0	0	0	0	0	0	0	0	0	0	0	0	0	0	0	0	0	0	0	0	0	0	0	0	0	0	0	0	0	0	0	0	0	0	0	0	0	0	0	0	0	0	0	0
2,2-Dimethyl-5-[2-(2-trimethylsilylethoxymethoxy)-propyl]-[1,3]dioxolane-4-carboxaldehyde	0	0	0	0	0	0	0	0	0	0	0	0	0	0	0	0	0	0	0	0	0	0	0	0	0	0	0	0	0	0	0	0	0	0	0	0	0	0	0	0	0	0	0	0	0	0	0	0	0
Acetone	0	0	0	0	0	0	0	0	0	0	0	0	0	0	0	0	0	0	0	0	0	0	0	0	0	0	0	0	0	0	0	0	0	0	0	0	0	0	0	0	0	0	0	0	0	0	0	0	0
Cyclohexylamine, N-methyl-4,4-dimethyl-	0	0	0	0	0	0	0	0	0	0	0	0	0	0	0	0	0	0	0	0	0	0	0	0	0	0	0	0	0	0	0	0	0	0	0	0	0	0	0	0	0	0	0	0	0	0	0	0	0
Octane, 4,5-dimethyl-	0	0	0	0	0	0	0	0	0	0	0	0	0	0	0	0	0	0	0	0	0	0	0	0	0	0	0	0	0	0	0	0	0	0	0	0	0	0	0	0	0	0	0	0	0	0	0	0	0
6,7-Dimethyl-3,5,8,8a-tetrahydro-1H-2-benzopyran	0	0	0	0	0	0	0	0	0	0	0	0	0	0	0	0	0	0	0	0	0	0	0	0	0	0	0	0	0	0	0	0	0	0	0	0	0	0	0	0	0	0	0	0	0	0	0	0	0
3,5-di-tert-Butyl-4-hydroxyphenylpropionic acid	0	0	0	0	0	0	0	0	0	0	0	0	0	0	0	0	0	0	0	0	0	0	0	0	0	0	0	0	0	0	0	0	0	0	0	0	0	0	0	0	0	0	0	0	0	0	0	0	0
1-(1'-pyrrolidinyl)-2-butanone	0	0	0	0	0	0	0	0	0	0	0	0	0	0	0	0	0	0	0	0	0	0	0	0	0	0	0	0	0	0	0	0	0	0	0	0	0	0	0	0	0	0	0	0	0	0	0	0	0
1-Decene, 3,3,4-trimethyl-	0	0	0	0	0	0	0	0	0	0	0	0	0	0	0	0	0	0	0	0	0	0	0	0	0	0	0	0	0	0	0	0	0	0	0	0	0	0	0	0	0	0	0	0	0	0	0	0	0
L-Gluconic acid, 2,3,5,6-tetrakis-O-(trimethylsilyl)-, lactone	0	0	0	0	0	0	0	0	0	0	0	0	0	0	0	0	0	0	0	0	0	0	0	0	0	0	0	0	0	0	0	0	0	0	0	0	0	0	0	0	0	0	0	0	0	0	0	0	0
Benzene, 1,2,3-tris[(trimethylsilyl)oxy]-	0	0	0	0	0	0	0	0	0	0	0	0	0	0	0	0	0	0	0	0	0	0	0	0	0	0	0	0	0	0	0	0	0	0	0	0	0	0	0	0	0	0	0	0	0	0	0	0	0
Methanephosphonothioic acid, O,O'-bis(trimethylsilyl) ester	0	0	0	0	0	0	0	0	0	0	0	0	0	0	0	0	0	0	0	0	0	0	0	0	0	0	0	0	0	0	0	0	0	0	0	0	0	0	0	0	0	0	0	0	0	0	0	0	0
2,4(1H,3H)-Pyrimidinedione, 1,3,5-trimethyl-	0	0	0	0	0	0	0	0	0	0	0	0	0	0	0	0	0	0	0	0	0	0	0	0	0	0	0	0	0	0	0	0	0	0	0	0	0	0	0	0	0	0	0	0	0	0	0	0	0
2(1H)-Quinolinone, 6-amino-3,4-dihydro-	0	0	0	0	0	0	0	0	0	0	0	0	0	0	0	0	0	0	0	0	0	0	0	0	0	0	0	0	0	0	0	0	0	0	0	0	0	0	0	0	0	0	0	0	0	0	0	0	0
Inosose, 2-desoxy-, O-methyloxime, tetrakis-O-(trimethylsilyl)-	0	0	0	0	0	0	0	0	0	0	0	0	0	0	0	0	0	0	0	0	0	0	0	0	0	0	0	0	0	0	0	0	0	0	0	0	0	0	0	0	0	0	0	0	0	0	0	0	0
Nonane, 1,1-diethoxy-	0	0	0	0	0	0	0	0	0	0	0	0	0	0	0	0	0	0	0	0	0	0	0	0	0	0	0	0	0	0	0	0	0	0	0	0	0	0	0	0	0	0	0	0	0	0	0	0	0
Octadecanamide, N-(2-methylpropyl)-N-nitroso-	0	0	0	0	0	0	0	0	0	0	0	0	0	0	0	0	0	0	0	0	0	0	0	0	0	0	0	0	0	0	0	0	0	0	0	0	0	0	0	0	0	0	0	0	0	0	0	0	0
2-Propenoic acid, 2-[(trimethylsilyl)oxy]-, trimethylsilyl ester	0	0	0	0	0	0	0	0	0	0	0	0	0	0	0	0	0	0	0	0	0	0	0	0	0	0	0	0	0	0	0	0	0	0	0	0	0	0	0	0	0	0	0	0	0	0	0	0	0
Acenaphthylene, 1,2-bis(trimethylsilyloxy)-	0	0	0	0	0	0	0	0	0	0	0	0	0	0	0	0	0	0	0	0	0	0	0	0	0	0	0	0	0	0	0	0	0	0	0	0	0	0	0	0	0	0	0	0	0	0	0	0	0
D-(+)-Turanose, octakis(trimethylsilyl) ether, methyloxime (isomer 2)	0	0	0	0	0	0	0	0	0	0	0	0	0	0	0	0	0	0	0	0	0	0	0	0	0	0	0	0	0	0	0	0	0	0	0	0	0	0	0	0	0	0	0	0	0	0	0	0	0
Acetic acid, (dodecahydro-7-hydroxy-1,4b,8,8-tetramethyl-10-oxo-2(1H)-phenanthrenylidene)-,2-(dimethylamino)ethyl ester	0	0	0	0	0	0	0	0	0	0	0	0	0	0	0	0	0	0	0	0	0	0	0	0	0	0	0	0	0	0	0	0	0	0	0	0	0	0	0	0	0	0	0	0	0	0	0	0	0
Bis(dimethyl-t-butylsilyl) oxalate	0	0	0	0	0	0	0	0	0	0	0	0	0	0	0	0	0	0	0	0	0	0	0	0	0	0	0	0	0	0	0	0	0	0	0	0	0	0	0	0	0	0	0	0	0	0	0	0	0
Alanine, N-methyl-n-butoxycarbonyl-, octyl ester	0	0	0	0	0	0	0	0	0	0	0	0	0	0	0	0	0	0	0	0	0	0	0	0	0	0	0	0	0	0	0	0	0	0	0	0	0	0	0	0	0	0	0	0	0	0	0	0	0
d-Proline, N-allyloxycarbonyl-, decyl ester	0	0	0	0	0	0	0	0	0	0	0	0	0	0	0	0	0	0	0	0	0	0	0	0	0	0	0	0	0	0	0	0	0	0	0	0	0	0	0	0	0	0	0	0	0	0	0	0	0
Benzene, 1,3,5-trimethyl-2-propyl-	0	0	0	0	0	0	0	0	0	0	0	0	0	0	0	0	0	0	0	0	0	0	0	0	0	0	0	0	0	0	0	0	0	0	0	0	0	0	0	0	0	0	0	0	0	0	0	0	0
2,3'-Dipyridyl	0	0	0	0	0	0	0	0	0	0	0	0	0	0	0	0	0	0	0	0	0	0	0	0	0	0	0	0	0	0	0	0	0	0	0	0	0	0	0	0	0	0	0	0	0	0	0	0	0
Phenol, 2,4-bis(1,1-dimethylethyl)-	0	0	0	0	0	0	0	0	0	0	0	0	0	0	0	0	0	0	0	0	0	0	0	0	0	0	0	0	0	0	0	0	0	0	0	0	0	0	0	0	0	0	0	0	0	0	0	0	0
Pyridine, 3-(3,4-dihydro-2H-pyrrol-5-yl)-	0	0	0	0	0	0	0	0	0	0	0	0	0	0	0	0	0	0	0	0	0	0	0	0	0	0	0	0	0	0	0	0	0	0	0	0	0	0	0	0	0	0	0	0	0	0	0	0	0
Diisooctyl phthalate	0	0	0	0	0	0	0	0	0	0	0	0	0	0	0	0	0	0	0	0	0	0	0	0	0	0	0	0	0	0	0	0	0	0	0	0	0	0	0	0	0	0	0	0	0	0	0	0	0
3,6,10-Trioxa-2,11-disiladodecane, 2,2,11,11-tetramethyl-	0	0	0	0	0	0	0	0	0	0	0	0	0	0	0	0	0	0	0	0	0	0	0	0	0	0	0	0	0	0	0	0	0	0	0	0	0	0	0	0	0	0	0	0	0	0	0	0	0
Propanal, 2,3-bis[(trimethylsilyl)oxy]-, O-methyloxime, (S)-	0	0	0	0	0	0	0	0	0	0	0	0	0	0	0	0	0	0	0	0	0	0	0	0	0	0	0	0	0	0	0	0	0	0	0	0	0	0	0	0	0	0	0	0	0	0	0	0	0
9-Methylbicyclo[3.3.1]nonane	0	0	0	0	0	0	0	0	0	0	0	0	0	0	0	0	0	0	0	0	0	0	0	0	0	0	0	0	0	0	0	0	0	0	0	0	0	0	0	0	0	0	0	0	0	0	0	0	0
Octadecanoic acid	0	0	0	0	0	0	0	0	0	0	0	0	0	0	0	0	0	0	0	0	0	0	0	0	0	0	0	0	0	0	0	0	0	0	0	0	0	0	0	0	0	0	0	0	0	0	0	0	0
1H-Indole-3-ethanol, 5-methoxy-	0	0	0	0	0	0	0	0	0	0	0	0	0	0	0	0	0	0	0	0	0	0	0	0	0	0	0	0	0	0	0	0	0	0	0	0	0	0	0	0	0	0	0	0	0	0	0	0	0
3,6-Dioxa-2,7-disilaoctane, 2,2,4,7,7-pentamethyl-	0	0	0	0	0	0	0	0	0	0	0	0	0	0	0	0	0	0	0	0	0	0	0	0	0	0	0	0	0	0	0	0	0	0	0	0	0	0	0	0	0	0	0	0	0	0	0	0	0
n-Hexadecanoic acid	0	0	0	0	0	0	0	0	0	0	0	0	0	0	0	0	0	0	0	0	0	0	0	0	0	0	0	0	0	0	0	0	0	0	0	0	0	0	0	0	0	0	0	0	0	0	0	0	0
1-Tetradecen-3-yne	0	0	0	0	0	0	0	0	0	0	0	0	0	0	0	0	0	0	0	0	0	0	0	0	0	0	0	0	0	0	0	0	0	0	0	0	0	0	0	0	0	0	0	0	0	0	0	0	0
Oleic Acid	0	0	0	0	0	0	0	0	0	0	0	0	0	0	0	0	0	0	0	0	0	0	0	0	0	0	0	0	0	0	0	0	0	0	0	0	0	0	0	0	0	0	0	0	0	0	0	0	0
L-(+)-Threose, tris(trimethylsilyl) ether, methyloxime (syn)	0	0	0	0	0	0	0	0	0	0	0	0	0	0	0	0	0	0	0	0	0	0	0	0	0	0	0	0	0	0	0	0	0	0	0	0	0	0	0	0	0	0	0	0	0	0	0	0	0
D-(+)-Mannose, pentakis(trimethylsilyl) ether, trimethylsilyloxime (isomer 1)	0	0	0	0	0	0	0	0	0	0	0	0	0	0	0	0	0	0	0	0	0	0	0	0	0	0	0	0	0	0	0	0	0	0	0	0	0	0	0	0	0	0	0	0	0	0	0	0	0
cis-11-Hexadecenal	0	0	0	0	0	0	0	0	0	0	0	0	0	0	0	0	0	0	0	0	0	0	0	0	0	0	0	0	0	0	0	0	0	0	0	0	0	0	0	0	0	0	0	0	0	0	0	0	0
Inositol, 1,2,3,4,5,6-hexakis-O-(trimethylsilyl)-, allo-	0	0	0	0	0	0	0	0	0	0	0	0	0	0	0	0	0	0	0	0	0	0	0	0	0	0	0	0	0	0	0	0	0	0	0	0	0	0	0	0	0	0	0	0	0	0	0	0	0
1,1'-Bicyclopentyl	0	0	0	0	0	0	0	0	0	0	0	0	0	0	0	0	0	0	0	0	0	0	0	0	0	0	0	0	0	0	0	0	0	0	0	0	0	0	0	0	0	0	0	0	0	0	0	0	0
2-Phenyl-4-methylimidazole	0	0	0	0	0	0	0	0	0	0	0	0	0	0	0	0	0	0	0	0	0	0	0	0	0	0	0	0	0	0	0	0	0	0	0	0	0	0	0	0	0	0	0	0	0	0	0	0	0
1,2-Benzenediol, O-(4-butylbenzoyl)-O'-(butoxycarbonyl)-	0	0	0	0	0	0	0	0	0	0	0	0	0	0	0	0	0	0	0	0	0	0	0	0	0	0	0	0	0	0	0	0	0	0	0	0	0	0	0	0	0	0	0	0	0	0	0	0	0
2-Butanamine, N-methyl-	0	0	0	0	0	0	0	0	0	0	0	0	0	0	0	0	0	0	0	0	0	0	0	0	0	0	0	0	0	0	0	0	0	0	0	0	0	0	0	0	0	0	0	0	0	0	0	0	0
Scopoletin	0	0	0	0	0	0	0	0	0	0	0	0	0	0	0	0	0	0	0	0	0	0	0	0	0	0	0	0	0	0	0	0	0	0	0	0	0	0	0	0	0	0	0	0	0	0	0	0	0
13-Octadecenal, (Z)-	0	0	0	0	0	0	0	0	0	0	0	0	0	0	0	0	0	0	0	0	0	0	0	0	0	0	0	0	0	0	0	0	0	0	0	0	0	0	0	0	0	0	0	0	0	0	0	0	0
Ketone, isopropylidenecyclopropyl methyl	0	0	0	0	0	0	0	0	0	0	0	0	0	0	0	0	0	0	0	0	0	0	0	0	0	0	0	0	0	0	0	0	0	0	0	0	0	0	0	0	0	0	0	0	0	0	0	0	0
Arabinose, 2,3,4,5-tetrakis-O-(trimethylsilyl)-	0	0	0	0	0	0	0	0	0	0	0	0	0	0	0	0	0	0	0	0	0	0	0	0	0	0	0	0	0	0	0	0	0	0	0	0	0	0	0	0	0	0	0	0	0	0	0	0	0
1-Cyclohexyl-1-pentyne	0	0	0	0	0	0	0	0	0	0	0	0	0	0	0	0	0	0	0	0	0	0	0	0	0	0	0	0	0	0	0	0	0	0	0	0	0	0	0	0	0	0	0	0	0	0	0	0	0
Benzeneacetonitrile, 4-hydroxy-	0	0	0	0	0	0	0	0	0	0	0	0	0	0	0	0	0	0	0	0	0	0	0	0	0	0	0	0	0	0	0	0	0	0	0	0	0	0	0	0	0	0	0	0	0	0	0	0	0
Undecylenic acid	0	0	0	0	0	0	0	0	0	0	0	0	0	0	0	0	0	0	0	0	0	0	0	0	0	0	0	0	0	0	0	0	0	0	0	0	0	0	0	0	0	0	0	0	0	0	0	0	0
4-Octene, 2,3,6-trimethyl-	0	0	0	0	0	0	0	0	0	0	0	0	0	0	0	0	0	0	0	0	0	0	0	0	0	0	0	0	0	0	0	0	0	0	0	0	0	0	0	0	0	0	0	0	0	0	0	0	0
Sulfurous acid, octadecyl 2-propyl ester	0	0	0	0	0	0	0	0	0	0	0	0	0	0	0	0	0	0	0	0	0	0	0	0	0	0	0	0	0	0	0	0	0	0	0	0	0	0	0	0	0	0	0	0	0	0	0	0	0
4H-Pyran-4-one, 2,3-dihydro-3,5-dihydroxy-6-methyl-	0	0	0	0	0	0	0	0	0	0	0	0	0	0	0	0	0	0	0	0	0	0	0	0	0	0	0	0	0	0	0	0	0	0	0	0	0	0	0	0	0	0	0	0	0	0	0	0	0
Sulfurous acid, pentadecyl 2-propyl ester	0	0	0	0	0	0	0	0	0	0	0	0	0	0	0	0	0	0	0	0	0	0	0	0	0	0	0	0	0	0	0	0	0	0	0	0	0	0	0	0	0	0	0	0	0	0	0	0	0
.beta.-D-Glucopyranose, 1,6-anhydro-	0	0	0	0	0	0	0	0	0	0	0	0	0	0	0	0	0	0	0	0	0	0	0	0	0	0	0	0	0	0	0	0	0	0	0	0	0	0	0	0	0	0	0	0	0	0	0	0	0
.beta.-Citronellol, trifluoroacetate	0	0	0	0	0	0	0	0	0	0	0	0	0	0	0	0	0	0	0	0	0	0	0	0	0	0	0	0	0	0	0	0	0	0	0	0	0	0	0	0	0	0	0	0	0	0	0	0	0
Sulfurous acid, 2-ethylhexyl heptadecyl ester	0	0	0	0	0	0	0	0	0	0	0	0	0	0	0	0	0	0	0	0	0	0	0	0	0	0	0	0	0	0	0	0	0	0	0	0	0	0	0	0	0	0	0	0	0	0	0	0	0
1-Butanamine, N,N-dimethyl-	0	0	0	0	0	0	0	0	0	0	0	0	0	0	0	0	0	0	0	0	0	0	0	0	0	0	0	0	0	0	0	0	0	0	0	0	0	0	0	0	0	0	0	0	0	0	0	0	0
trans-2-Dodecen-1-ol, trifluoroacetate	0	0	0	0	0	0	0	0	0	0	0	0	0	0	0	0	0	0	0	0	0	0	0	0	0	0	0	0	0	0	0	0	0	0	0	0	0	0	0	0	0	0	0	0	0	0	0	0	0
1-Propanamine, N-ethyl-N-methyl-	0	0	0	0	0	0	0	0	0	0	0	0	0	0	0	0	0	0	0	0	0	0	0	0	0	0	0	0	0	0	0	0	0	0	0	0	0	0	0	0	0	0	0	0	0	0	0	0	0
Nonanamide	0	0	0	0	0	0	0	0	0	0	0	0	0	0	0	0	0	0	0	0	0	0	0	0	0	0	0	0	0	0	0	0	0	0	0	0	0	0	0	0	0	0	0	0	0	0	0	0	0
Ethylamine, 2-((p-bromo-.alpha.-methyl-.alpha.-phenylbenzyl)oxy)-N,N-dimethyl-	0	0	0	0	0	0	0	0	0	0	0	0	0	0	0	0	0	0	0	0	0	0	0	0	0	0	0	0	0	0	0	0	0	0	0	0	0	0	0	0	0	0	0	0	0	0	0	0	0
2-Butanone, 4-cyclohexyl-	0	0	0	0	0	0	0	0	0	0	0	0	0	0	0	0	0	0	0	0	0	0	0	0	0	0	0	0	0	0	0	0	0	0	0	0	0	0	0	0	0	0	0	0	0	0	0	0	0
13-Oxabicyclo[10.1.0]tridecane	0	0	0	0	0	0	0	0	0	0	0	0	0	0	0	0	0	0	0	0	0	0	0	0	0	0	0	0	0	0	0	0	0	0	0	0	0	0	0	0	0	0	0	0	0	0	0	0	0
Oxalic acid, allyl hexadecyl ester	0	0	0	0	0	0	0	0	0	0	0	0	0	0	0	0	0	0	0	0	0	0	0	0	0	0	0	0	0	0	0	0	0	0	0	0	0	0	0	0	0	0	0	0	0	0	0	0	0
5-Nonen-2-one	0	0	0	0	0	0	0	0	0	0	0	0	0	0	0	0	0	0	0	0	0	0	0	0	0	0	0	0	0	0	0	0	0	0	0	0	0	0	0	0	0	0	0	0	0	0	0	0	0
Nicotinic acid, tert-butyldimethylsilyl ester	0	0	0	0	0	0	0	0	0	0	0	0	0	0	0	0	0	0	0	0	0	0	0	0	0	0	0	0	0	0	0	0	0	0	0	0	0	0	0	0	0	0	0	0	0	0	0	0	0
2-Undecenal	0	0	0	0	0	0	0	0	0	0	0	0	0	0	0	0	0	0	0	0	0	0	0	0	0	0	0	0	0	0	0	0	0	0	0	0	0	0	0	0	0	0	0	0	0	0	0	0	0
d-Mannose, 2,3,4,5,6-pentakis-O-(trimethylsilyl)-, o-methyloxyme, (1Z)-	0	0	0	0	0	0	0	0	0	0	0	0	0	0	0	0	0	0	0	0	0	0	0	0	0	0	0	0	0	0	0	0	0	0	0	0	0	0	0	0	0	0	0	0	0	0	0	0	0
2,4-Decadienal	0	0	0	0	0	0	0	0	0	0	0	0	0	0	0	0	0	0	0	0	0	0	0	0	0	0	0	0	0	0	0	0	0	0	0	0	0	0	0	0	0	0	0	0	0	0	0	0	0
N,O-Bis-(trimethylsilyl)-2-pyrrolidone carboxylic acid	0	0	0	0	0	0	0	0	0	0	0	0	0	0	0	0	0	0	0	0	0	0	0	0	0	0	0	0	0	0	0	0	0	0	0	0	0	0	0	0	0	0	0	0	0	0	0	0	0
Pentanoic acid, 5-hydroxy-, 2,4-di-t-butylphenyl esters	0	0	0	0	0	0	0	0	0	0	0	0	0	0	0	0	0	0	0	0	0	0	0	0	0	0	0	0	0	0	0	0	0	0	0	0	0	0	0	0	0	0	0	0	0	0	0	0	0
Here lists 738, but only about 500 are considered as real peaks in our context.
430 analyses including reported in the context and not reported.
differentiatial levels, fragments, and annotation
[truncated: 391 more columns]
